# Supplementary material for: Metabolomics and transcriptomics combined with physiology reveal key metabolic pathway responses in tobacco roots exposed to NaHS
Source: BMC Plant Biol. 2024 Jul 18;24:680. doi: 10.1186/s12870-024-05402-z (PMC11256483; doi:10.1186/s12870-024-05402-z)
Supplement: Supplementary file 3 — Supplementary Material 3. [file 12870_2024_5402_MOESM3_ESM.xlsx]

## Sheet: Sheet1
Table S1 Evaluation statistics of sequencing data
Sample		Raw reads	Raw bases	Clean reads	Clean bases	Error rate (%)		Q20 (%)		GC content (%)
T1_1 (CK_1)	50405806		7611276706	49814352	7401808246		0.0238	98.46	95.39	46.92
T1_2 (CK_2)	41002848		6191430048	40464728	6019516708		0.0244	98.19	94.83	42.68
T1_3 (CK_3)	52041516		7858268916	51577100	7662601511		0.0242	98.34	94.99	43.01
T3_1 (NaHS_1)	55658780		8404475780	55221454	8185204309		0.024	98.4	95.15	43
T3_2 (NaHS_2)	48306674		7294307774	47779450	7124961864		0.0241	98.36	95.08	43.06
T3_3 (NaHS_3)	41298234		6236033334	40792578	6075857121		0.0243	98.29	94.91	43
