# Supplementary material for: Metabolomics and transcriptomics combined with physiology reveal key metabolic pathway responses in tobacco roots exposed to NaHS
Source: BMC Plant Biol. 2024 Jul 18;24:680. doi: 10.1186/s12870-024-05402-z (PMC11256483; doi:10.1186/s12870-024-05402-z)
Supplement: Supplementary file 4 — Supplementary Material 4. [file 12870_2024_5402_MOESM4_ESM.xlsx]

## Sheet: sheet 1
Table S10 The top 20 statistical data of KEGG pathway enrichment of metabolites
Num	Pathway Description	Pathway_ID	Database	Ratio_in_study	Ratio_in_pop	Pvalue_uncorrected	Pvalue_corrected	Level of significant difference
1	Autophagy - other	map04136	KEGG PATHWAY	1/55	3/4787	0.0341	0.1647	*
1	Glycosylphosphatidylinositol (GPI)-anchor biosynthesis	map00563	KEGG PATHWAY	1/55	3/4787	0.0341	0.1647	*
1	RNA transport	map03013	KEGG PATHWAY	1/55	3/4787	0.0341	0.1647	*
1	Endocytosis	map04144	KEGG PATHWAY	1/55	6/4787	0.067	0.1851
1	Oxidative phosphorylation	map00190	KEGG PATHWAY	1/55	16/4787	0.1691	0.3631
1	Sphingolipid metabolism	map00600	KEGG PATHWAY	1/55	25/4787	0.2515	0.4167
1	Vancomycin resistance	map01502	KEGG PATHWAY	1/55	24/4787	0.2427	0.4266
1	Betalain biosynthesis	map00965	KEGG PATHWAY	1/55	24/4787	0.2427	0.4266
1	Carbon fixation in photosynthetic organisms	map00710	KEGG PATHWAY	1/55	23/4787	0.2339	0.4376
1	Phosphatidylinositol signaling system	map04070	KEGG PATHWAY	1/55	29/4787	0.2855	0.4475
1	Pentose phosphate pathway	map00030	KEGG PATHWAY	1/55	35/4787	0.3336	0.45
1	Glutathione metabolism	map00480	KEGG PATHWAY	1/55	38/4787	0.3565	0.4595
1	Starch and sucrose metabolism	map00500	KEGG PATHWAY	1/55	37/4787	0.349	0.46
1	Thiamine metabolism	map00730	KEGG PATHWAY	1/55	31/4787	0.3019	0.4608
1	Phenylalanine, tyrosine and tryptophan biosynthesis	map00400	KEGG PATHWAY	1/55	34/4787	0.3258	0.4609
1	C5-Branched dibasic acid metabolism	map00660	KEGG PATHWAY	1/55	34/4787	0.3258	0.4609
1	beta-Alanine metabolism	map00410	KEGG PATHWAY	1/55	32/4787	0.31	0.461
1	Sulfur metabolism	map00920	KEGG PATHWAY	1/55	33/4787	0.3179	0.461
1	Caffeine metabolism	map00232	KEGG PATHWAY	1/55	22/4787	0.2249	0.4659
1	Valine, leucine and isoleucine degradation	map00280	KEGG PATHWAY	1/55	42/4787	0.3858	0.4865
1	Inositol phosphate metabolism	map00562	KEGG PATHWAY	1/55	47/4787	0.4206	0.4979
1	Histidine metabolism	map00340	KEGG PATHWAY	1/55	47/4787	0.4206	0.4979
1	Galactose metabolism	map00052	KEGG PATHWAY	1/55	46/4787	0.4138	0.5
1	Fatty acid degradation	map00071	KEGG PATHWAY	1/55	50/4787	0.4405	0.501
1	Folate biosynthesis	map00790	KEGG PATHWAY	1/55	57/4787	0.4845	0.5404
1	Glyoxylate and dicarboxylate metabolism	map00630	KEGG PATHWAY	1/55	62/4787	0.5138	0.5623
1	Pyrimidine metabolism	map00240	KEGG PATHWAY	1/55	65/4787	0.5306	0.5699
1	Tropane, piperidine and pyridine alkaloid biosynthesis	map00960	KEGG PATHWAY	1/55	68/4787	0.5468	0.5766
1	Glucosinolate biosynthesis	map00966	KEGG PATHWAY	1/55	77/4787	0.5922	0.6026
1	Arachidonic acid metabolism	map00590	KEGG PATHWAY	1/55	75/4787	0.5825	0.6033
1	Porphyrin and chlorophyll metabolism	map00860	KEGG PATHWAY	1/55	142/4787	0.811	0.811
2	Plant hormone signal transduction	map04075	KEGG PATHWAY	2/55	12/4787	0.0079	0.0768	**
2	Brassinosteroid biosynthesis	map00905	KEGG PATHWAY	2/55	29/4787	0.0432	0.1318	*
2	Alanine, aspartate and glutamate metabolism	map00250	KEGG PATHWAY	2/55	28/4787	0.0405	0.1468	*
2	Pantothenate and CoA biosynthesis	map00770	KEGG PATHWAY	2/55	28/4787	0.0405	0.1468	*
2	Arginine biosynthesis	map00220	KEGG PATHWAY	2/55	23/4787	0.0281	0.1482	*
2	Lysine biosynthesis	map00300	KEGG PATHWAY	2/55	35/4787	0.0606	0.1757
2	Ascorbate and aldarate metabolism	map00053	KEGG PATHWAY	2/55	49/4787	0.1083	0.2731
2	Lysine degradation	map00310	KEGG PATHWAY	2/55	54/4787	0.1272	0.2951
2	Ether lipid metabolism	map00565	KEGG PATHWAY	1/55	25/4787	0.2515	0.4167
2	Biosynthesis of various secondary metabolites - part 2	map00998	KEGG PATHWAY	2/55	80/4787	0.2341	0.4242
2	Tyrosine metabolism	map00350	KEGG PATHWAY	2/55	78/4787	0.2255	0.4511
2	Arginine and proline metabolism	map00330	KEGG PATHWAY	2/55	78/4787	0.2255	0.4511
2	Isoquinoline alkaloid biosynthesis	map00950	KEGG PATHWAY	2/55	122/4787	0.4113	0.5076
3	Monobactam biosynthesis	map00261	KEGG PATHWAY	3/55	39/4787	0.0098	0.0811	**
3	Cysteine and methionine metabolism	map00270	KEGG PATHWAY	3/55	63/4787	0.0351	0.1357	*
3	Phenylpropanoid biosynthesis	map00940	KEGG PATHWAY	3/55	68/4787	0.0426	0.1372	*
	Aminoacyl-tRNA biosynthesis	map00970	KEGG PATHWAY	3/55	52/4787	0.0213	0.1375	*
3	Glycine, serine and threonine metabolism	map00260	KEGG PATHWAY	3/55	50/4787	0.0192	0.1394	*
3	Nicotinate and nicotinamide metabolism	map00760	KEGG PATHWAY	3/55	55/4787	0.0247	0.1434	*
3	Ubiquinone and other terpenoid-quinone biosynthesis	map00130	KEGG PATHWAY	3/55	92/4787	0.0882	0.2326
3	Glycerophospholipid metabolism	map00564	KEGG PATHWAY	2/55	52/4787	0.1195	0.2889
4	Cyanoamino acid metabolism	map00460	KEGG PATHWAY	4/55	45/4787	0.0016	0.0238	**
5	Phenylalanine metabolism	map00360	KEGG PATHWAY	4/55	60/4787	0.0047	0.0548	**
5	Pentose and glucuronate interconversions	map00040	KEGG PATHWAY	2/55	55/4787	0.1311	0.2923
7	Purine metabolism	map00230	KEGG PATHWAY	7/55	95/4787	0.0001	0.0026	**
7	ABC transporters	map02010	KEGG PATHWAY	7/55	137/4787	0.0009	0.0168	***
8	Tryptophan metabolism	map00380	KEGG PATHWAY	8/55	83/4787	0	0.0002	***
