# Supplementary material for: Metabolomics and transcriptomics combined with physiology reveal key metabolic pathway responses in tobacco roots exposed to NaHS
Source: BMC Plant Biol. 2024 Jul 18;24:680. doi: 10.1186/s12870-024-05402-z (PMC11256483; doi:10.1186/s12870-024-05402-z)
Supplement: Supplementary file 5 — Supplementary Material 5. [file 12870_2024_5402_MOESM5_ESM.xlsx]

## Sheet: Table S11 50 differential metab
Table S11 50 differential metabolites (DAMs) statistics
ID	Metabolite	VIP_value	P_value	T3_1	T3_2	T3_3	T3_4	T3_5	T3_6	T1_1	T1_2	T1_3	T1_4	T1_5	T1_6
pos_8696	(4-{3-[2,4-dihydroxy-5-(3-methylbut-2-en-1-yl)phenyl]-2-hydroxy-3-oxopropyl}-2-(3-methylbut-2-en-1-yl)phenyl)oxidanesulfonic acid	2.0247	4.36e-12	0.9225	0.9432	0.9289	0.9762	0.9812	0.9723	-0.8826	-1.0352	-1.0334	-0.9992	-1.0376	-0.7362
neg_4771	1-(beta-D-Ribofuranosyl)-1,4-dihydronicotinamide	2.0926	3.69e-06	-1.0302	-0.9514	-1.6585	-1.0135	-0.2456	-0.5282	0.9624	0.9312	0.9113	0.8949	0.8724	0.855
neg_6551	16-Hydroxy-10-oxohexadecanoic acid	2.1859	1.47e-18	-0.9433	-0.9577	-0.9594	-0.9624	-0.9606	-0.96	0.9415	0.9366	0.9278	0.9704	1.0009	0.9664
neg_13066	2-(6-{2,4-dihydroxy-3-[(1E)-3-hydroxy-3-methylbut-1-en-1-yl]benzoyl}-5-(2,4-dihydroxyphenyl)-3-methylcyclohex-2-en-1-yl)benzene-1,3-diol	1.966	6.4e-09	-0.9514	-0.9102	-1.0651	-0.7577	-0.6127	-1.3597	0.9599	0.9457	0.9466	0.937	0.9358	0.9318
neg_11512	2-(6-{2,4-dihydroxy-3-[(1E)-3-methylbut-1-en-1-yl]benzoyl}-5-(2,4-dihydroxyphenyl)-3-(hydroxymethyl)cyclohex-2-en-1-yl)benzene-1,3-diol	2.277	1.16e-10	-0.7432	-1.1031	-0.7905	-1.1074	-0.8559	-1.1052	0.9366	0.9426	0.9482	0.9591	0.9579	0.9609
neg_4277	2-(6-{2,4-dihydroxy-3-[(1E)-3-methylbut-1-en-1-yl]benzoyl}-5-(2,4-dihydroxyphenyl)-5-hydroxy-3-methylcyclohex-2-en-1-yl)benzene-1,3-diol	2.3272	5.58e-11	-1.0059	-1.0187	-1.0202	-0.6237	-1.0213	-1.0208	0.9484	0.9596	0.9553	0.9486	0.9488	0.9499
neg_13764	20-Hydroxy-leukotriene E4	1.851	2.22e-10	-0.7047	-1.0736	-1.0167	-1.0561	-0.727	-1.1219	0.9544	0.9476	0.951	0.9499	0.9445	0.9523
neg_12665	20-Oxo-leukotriene E4	2.2177	4e-06	-0.5106	-1.5821	-0.4674	-1.4599	-0.7448	-0.6573	0.8993	0.9059	0.9057	0.9009	0.9038	0.9064
neg_13023	2-amino-4-{[2-({4-[5-(2-carboxy-2-hydroxyethyl)-2-hydroxyphenyl]-3-hydroxy-2-methylbutan-2-yl}sulfanyl)-1-[(carboxymethyl)-C-hydroxycarbonimidoyl]ethyl]-C-hydroxycarbonimidoyl}butanoic acid	2.1195	4.13e-22	-0.9422	-0.9579	-0.9597	-0.963	-0.9611	-0.9604	0.9598	0.9686	0.961	0.9393	0.9561	0.9595
neg_11395	2-Phenylethanol glucuronide	1.9144	1.09e-18	-0.9182	-0.962	-0.9642	-0.9682	-0.9659	-0.9651	0.9822	0.9468	0.9731	0.9453	0.9652	0.9311
pos_4003	3,4,5-trihydroxy-6-[(8-{2-[(3-methylbut-2-enoyl)oxy]propan-2-yl}-2-oxo-2H,8H,9H-furo[2,3-h]chromen-9-yl)oxy]oxane-2-carboxylic acid	1.8576	3.74e-18	-0.9214	-0.9531	-0.9383	-0.9498	-1.0031	-0.9776	0.9645	0.9663	0.9449	0.9604	0.9435	0.9637
pos_3857	3,4,5-trihydroxy-6-[5-hydroxy-3-methoxy-4-(3-methylbut-2-en-1-yl)-2-[2-oxo-2-(2,4,5-trihydroxyphenyl)ethyl]phenoxy]oxane-2-carboxylic acid	2.1918	7.6e-05	-1.4538	-1.4563	-1.4565	-0.3245	-0.1847	-0.278	0.8717	0.8589	0.856	0.8507	0.8552	0.8614
neg_11689	3,4,5-trihydroxy-6-{4-[1-hydroxy-3-(5-methoxy-2,2-dimethyl-2H-chromen-6-yl)propyl]phenoxy}oxane-2-carboxylic acid	2.1228	1.42e-06	-1.1862	-1.2004	-0.3903	-1.205	-0.2989	-1.2026	0.9301	0.9264	0.9045	0.9095	0.9002	0.9126
pos_753	3-[2,4-dihydroxy-5-(3-methylbut-2-en-1-yl)phenyl]prop-2-enoic acid	2.4422	6.37e-08	-1.2516	-1.1037	-1.1161	-0.9341	-0.8656	-0.3341	0.9393	0.9298	0.9379	0.932	0.9336	0.9325
neg_1981	3b,17b-Dihydroxyetiocholane	2.0409	8.53e-13	0.9734	0.9586	0.9438	0.9437	0.9463	0.964	-1.0234	-0.8215	-1.0212	-1.0221	-0.8168	-1.0249
neg_4524	3-hydroxy-5-(3-hydroxyphenyl)-1-methyl-4-phenylpiperidine-2,6-dione	2.3034	2.37e-07	-1.2583	-1.1392	-0.9817	-0.2611	-1.1628	-0.7596	0.9169	0.9214	0.9393	0.9265	0.9333	0.9253
neg_12638	3-Oxo-alpha-ionol 9-[apiosyl-(1->6)-glucoside]	2.1196	2.76e-23	-0.9422	-0.9579	-0.9597	-0.963	-0.9611	-0.9605	0.9566	0.953	0.9504	0.9598	0.9583	0.9664
pos_3102	4-Dimethylamino-L-phenylalanine	1.9741	3.34e-12	-1.1836	-0.9525	-0.9033	-0.833	-0.9595	-0.8935	0.9573	0.9515	0.9489	0.9623	0.9519	0.9535
pos_3392	4-Hydroxyretinoic acid glucuronide	1.867	5.42e-14	-0.9819	-0.9863	-0.9867	-0.9911	-0.8004	-0.9897	0.9968	0.9621	0.9349	0.9654	0.9525	0.9245
neg_4923	6-({2-[({4,5-dihydroxy-6-methyl-3-[(3,4,5-trihydroxy-6-methyloxan-2-yl)oxy]oxan-2-yl}oxy)methyl]-4,5,6-trihydroxyoxan-3-yl}oxy)-3,4,5-trihydroxyoxane-2-carboxylic acid	1.9605	4.87e-10	-0.9432	-1.0061	-0.7982	-0.785	-1.3155	-0.8442	0.9237	0.9516	0.9361	0.9558	0.9697	0.9553
pos_3596	6-(2,4-dihydroxyphenyl)-2-{4-[(E)-2-(2,4-dihydroxyphenyl)ethenyl]-2,6-dihydroxyphenyl}-4-methylcyclohex-3-ene-1-carboxylic acid	1.9643	1.1e-17	-0.8911	-0.9677	-0.9681	-0.972	-0.9734	-0.9707	0.9754	0.9608	0.9611	0.9452	0.9552	0.9454
pos_7323	6-(4-{5,7-dihydroxy-3-[(2Z)-4-hydroxy-3-(4-methylpent-3-en-1-yl)but-2-en-1-yl]-6-(3-methylbut-2-en-1-yl)-4-oxo-4H-chromen-2-yl}-3-hydroxyphenoxy)-3,4,5-trihydroxyoxane-2-carboxylic acid	1.9357	7.95e-12	-1.0021	-1.0062	-1.0066	-1.0106	-1.0121	-0.684	0.9558	0.9572	0.9535	0.9427	0.9672	0.9452
neg_5174	6-{[2-(2,4-dihydroxyphenyl)-3-(3,7-dimethylocta-2,6-dien-1-yl)-7-hydroxy-4-oxo-3,4-dihydro-2H-1-benzopyran-5-yl]oxy}-3,4,5-trihydroxyoxane-2-carboxylic acid	2.088	4.65e-15	-1.0165	-0.928	-0.8721	-0.9279	-0.9559	-1.0389	0.9396	0.9505	0.9507	0.9636	0.9656	0.9694
pos_902	7alpha,8alpha-Dihydroxycalonectrin	1.9623	2.91e-21	-0.9518	-0.9558	-0.9562	-0.9601	-0.9615	-0.9589	0.9455	0.9596	0.9746	0.9726	0.9544	0.9376
neg_6221	Amylose	1.8481	1.2e-11	-1.0987	-0.9934	-0.9443	-0.7424	-1.0848	-0.8562	0.9542	0.9472	0.9309	0.9728	0.9472	0.9672
pos_9230	Argininosuccinic acid	1.8637	1.62e-08	-1.279	-0.693	-1.2836	-0.8553	-0.9006	-0.6273	0.9328	0.9608	0.9406	0.9344	0.923	0.9471
pos_2753	Aspartylglycosamine	1.8242	9.08e-10	-0.9576	-1.0812	-1.0634	-0.8128	-1.1646	-0.6056	0.9555	0.9743	0.9916	0.8917	0.9923	0.8799
pos_3716	Austin	2.0548	4.04e-13	-1.0265	-0.8145	-1.0305	-0.8506	-0.9769	-1.0329	0.9465	0.9523	0.9654	0.9662	0.9516	0.95
pos_3829	Austinol	1.9582	2.59e-14	-0.8369	-1.0125	-0.902	-0.9522	-1.0182	-1.0155	0.9581	0.9602	0.9446	0.9576	0.955	0.9617
neg_4570	Canavalioside	2.03	2.43e-07	-0.8824	-0.7271	-1.6719	-0.7519	-0.7017	-0.8268	0.9375	0.925	0.9269	0.9356	0.9097	0.927
neg_12782	Cis-Ferulic acid [arabinosyl-(1->3)-[glucosyl-(1->6)]-glucosyl] ester	1.8649	7.32e-05	-1.6886	-0.3433	-0.5223	-0.4633	-1.7081	-0.433	0.8117	0.876	0.87	0.8508	0.8727	0.8774
neg_9211	DG(22:2(13Z,16Z)/22:6(4Z,7Z,10Z,13Z,16Z,19Z)/0:0)	1.9683	2.14e-07	-0.2573	-0.9224	-1.3217	-1.0271	-0.8785	-1.1593	0.9382	0.9139	0.9435	0.9391	0.923	0.9087
neg_14873	D-Glucarate	2.1327	3.32e-12	0.9656	0.9494	0.9599	0.9427	0.9518	0.9559	-1.0553	-0.8546	-0.8304	-0.8607	-1.116	-1.0083
pos_3950	Epidermin	1.9068	9.48e-20	-0.9514	-0.9557	-0.956	-0.9602	-0.9617	-0.9589	0.9742	0.9673	0.9444	0.9244	0.9809	0.9527
pos_9062	Furocoumarinic acid glucoside	2.2707	8.57e-07	-1.0863	-1.089	-1.0893	-0.0601	-1.0929	-1.0911	0.902	0.9378	0.92	0.9043	0.9113	0.9333
pos_127	Glucosylgalactosyl hydroxylysine	1.8977	3.29e-19	-0.9558	-0.9602	-0.9605	-0.9647	-0.9663	-0.9363	0.9553	0.9537	0.9194	0.9709	0.9611	0.9834
pos_539	Glutathione, oxidized	1.9097	1.67e-15	0.9711	0.9556	0.9484	0.9576	0.9461	0.9616	-0.8983	-0.9798	-0.91	-0.9142	-1.0222	-1.0158
pos_8370	Hydroxygaleon	2.1629	7.78e-12	-1.0331	-0.9125	-0.9932	-0.7031	-1.041	-1.0388	0.9493	0.9534	0.953	0.9619	0.9482	0.956
pos_9159	Isoleucyl-Hydroxyproline	1.8858	5.49e-10	-1.0786	-0.9552	-1.199	-0.6741	-0.7463	-1.0379	0.9491	0.9451	0.9529	0.9577	0.9551	0.9311
neg_13352	Kuwanol D	1.8422	1.54e-18	-0.9471	-0.9679	-0.9703	-0.915	-0.9721	-0.9712	0.9688	0.963	0.9546	0.965	0.9675	0.9247
pos_9371	L-Nicotianine	1.8675	1.68e-06	-0.6197	-0.7492	-0.3286	-1.3216	-0.9207	-1.5344	0.9417	0.9037	0.9319	0.8647	0.9109	0.9213
pos_9508	L-Tyrosine	2.0968	1.14e-11	-0.6998	-0.9884	-0.9273	-1.0702	-1.0714	-0.9627	0.9546	0.942	0.9459	0.963	0.9591	0.9553
pos_9688	Niacinamide	1.8727	1.33e-22	0.942	0.954	0.9553	0.9584	0.9594	0.9753	-0.9536	-0.9577	-0.9556	-0.9571	-0.9605	-0.96
neg_4726	N-Methyl-14-O-demethylepiporphyroxine	1.8564	4.95e-08	-0.2902	-1.0612	-1.0635	-1.0676	-1.0652	-1.0644	0.9217	0.9422	0.9257	0.9107	0.9694	0.9425
neg_2182	Phenylbutyrylglutamine	2.1277	2.08e-09	-0.7266	-0.6834	-0.9309	-1.0984	-0.939	-1.2962	0.9917	0.9216	0.9231	0.9425	0.9407	0.955
neg_9135	PS(22:6(4Z,7Z,10Z,13Z,16Z,19Z)/18:0)	1.824	0.01063	-0.5201	-0.7043	-0.7045	-0.705	-0.7047	-0.7046	-0.6817	1.3944	-0.6815	1.3787	1.3706	1.2626
neg_2638	Pyrophosphate	1.9427	7.21e-20	0.9825	0.9426	0.9509	0.9324	0.9822	0.9534	-0.9569	-0.9599	-0.9558	-0.9555	-0.9574	-0.9586
neg_11686	Salsoline-1-carboxylate	1.8783	4.97e-20	-0.938	-0.958	-0.9603	-0.9645	-0.962	-0.9612	0.9445	0.9713	0.9722	0.9323	0.9739	0.9498
neg_5798	Seryltyrosine	2.0632	1.67e-12	-0.9547	-1.1237	-0.7733	-0.9257	-0.9969	-0.9534	0.9559	0.9607	0.9494	0.9553	0.9532	0.9533
pos_7610	Yucalexin P15	2.0991	1.04e-21	-0.9582	-0.9617	-0.962	-0.9654	-0.9326	-0.9644	0.9616	0.9619	0.9615	0.9571	0.9544	0.9477
