# Supplementary material for: Metabolomics and transcriptomics combined with physiology reveal key metabolic pathway responses in tobacco roots exposed to NaHS
Source: BMC Plant Biol. 2024 Jul 18;24:680. doi: 10.1186/s12870-024-05402-z (PMC11256483; doi:10.1186/s12870-024-05402-z)
Supplement: Supplementary file 6 — Supplementary Material 6. [file 12870_2024_5402_MOESM6_ESM.xlsx]

## Sheet: Table S12 The categories of DAM
Table S12 The categories of DAMs
Source	Target	value	up
A	I	1	NOSI
Amino acids1	A	1.53608	down
Amino acids2	A	1.40644	up
Amino acids3	A	1.20293	down
Amino acids4	A	1.55428	down
Amino acids5	B	1.84765	up
Amino acids6	B	1.22029	up
Amino acids7	B	0.785157	up
B	I	1	NOSI
Benzenoids1	B	1.6907	up
Benzenoids10	B	1.33195	up
Benzenoids11	B	1.14005	up
Benzenoids2	B	1.3315	up
Benzenoids3	B	1.19872	up
Benzenoids4	B	1.13547	up
Benzenoids5	B	0.712294	up
Benzenoids6	B	0.796082	up
Benzenoids7	B	1.15059	up
Benzenoids8	B	1.30867	up
Benzenoids9	B	0.823704	up
C	I	1	NOSI
D	I	1	NOSI
E	I	1	NOSI
F	I	1	NOSI
G	I	1	NOSI
H	I	1	NOSI
Homogeneous non-metal compounds1	C	0.594276	up
Homogeneous non-metal compounds10	C	0.74632	down
Homogeneous non-metal compounds100	C	1.15858	up
Homogeneous non-metal compounds101	C	0.721014	up
Homogeneous non-metal compounds102	C	0.822004	up
Homogeneous non-metal compounds103	C	1.13599	up
Homogeneous non-metal compounds104	C	1.25205	up
Homogeneous non-metal compounds105	C	1.13691	up
Homogeneous non-metal compounds106	C	1.7928	up
Homogeneous non-metal compounds107	C	1.14376	up
Homogeneous non-metal compounds108	C	0.867126	up
Homogeneous non-metal compounds109	C	1.2897	up
Homogeneous non-metal compounds11	C	1.20844	down
Homogeneous non-metal compounds110	C	0.692077	up
Homogeneous non-metal compounds111	C	0.783164	up
Homogeneous non-metal compounds112	C	0.843021	up
Homogeneous non-metal compounds113	C	0.706776	up
Homogeneous non-metal compounds114	C	1.38526	up
Homogeneous non-metal compounds115	C	1.64702	up
Homogeneous non-metal compounds116	C	1.26674	up
Homogeneous non-metal compounds117	C	1.36192	up
Homogeneous non-metal compounds118	C	1.11639	up
Homogeneous non-metal compounds119	C	0.885124	up
Homogeneous non-metal compounds12	C	0.589337	down
Homogeneous non-metal compounds120	C	0.900348	up
Homogeneous non-metal compounds121	C	1.28415	up
Homogeneous non-metal compounds122	C	1.18424	up
Homogeneous non-metal compounds123	C	1.13972	up
Homogeneous non-metal compounds124	C	1.18259	up
Homogeneous non-metal compounds125	C	1.51935	up
Homogeneous non-metal compounds13	C	1.2618	down
Homogeneous non-metal compounds14	C	1.21351	up
Homogeneous non-metal compounds15	C	1.80176	up
Homogeneous non-metal compounds16	C	1.77608	up
Homogeneous non-metal compounds17	C	1.13818	up
Homogeneous non-metal compounds18	C	1.50469	up
Homogeneous non-metal compounds19	C	1.29934	up
Homogeneous non-metal compounds2	C	1.14063	down
Homogeneous non-metal compounds20	C	1.1139	up
Homogeneous non-metal compounds21	C	1.17462	up
Homogeneous non-metal compounds22	C	1.11543	up
Homogeneous non-metal compounds23	C	1.16408	up
Homogeneous non-metal compounds24	C	1.11593	up
Homogeneous non-metal compounds25	C	2.85072	up
Homogeneous non-metal compounds26	C	1.23113	up
Homogeneous non-metal compounds27	C	1.28249	up
Homogeneous non-metal compounds28	C	1.16384	up
Homogeneous non-metal compounds29	C	1.38415	up
Homogeneous non-metal compounds3	C	1.18558	down
Homogeneous non-metal compounds30	C	1.42247	up
Homogeneous non-metal compounds31	C	1.41249	up
Homogeneous non-metal compounds32	C	0.813924	up
Homogeneous non-metal compounds33	C	1.25312	up
Homogeneous non-metal compounds34	C	0.898289	up
Homogeneous non-metal compounds35	C	0.899438	up
Homogeneous non-metal compounds36	C	0.817096	up
Homogeneous non-metal compounds37	C	0.857179	up
Homogeneous non-metal compounds38	C	0.824967	up
Homogeneous non-metal compounds39	C	1.20026	up
Homogeneous non-metal compounds4	C	1.13382	down
Homogeneous non-metal compounds40	C	1.82053	up
Homogeneous non-metal compounds41	C	1.31295	up
Homogeneous non-metal compounds42	C	0.893382	up
Homogeneous non-metal compounds43	C	0.90323	up
Homogeneous non-metal compounds44	C	1.67511	up
Homogeneous non-metal compounds45	C	1.19648	up
Homogeneous non-metal compounds46	C	1.20086	up
Homogeneous non-metal compounds47	C	1.43178	up
Homogeneous non-metal compounds48	C	1.19372	up
Homogeneous non-metal compounds49	C	1.24839	up
Homogeneous non-metal compounds5	C	1.13989	down
Homogeneous non-metal compounds50	C	1.44649	up
Homogeneous non-metal compounds51	C	1.45413	up
Homogeneous non-metal compounds52	C	1.28461	up
Homogeneous non-metal compounds53	C	0.651068	up
Homogeneous non-metal compounds54	C	1.14519	up
Homogeneous non-metal compounds55	C	1.43621	up
Homogeneous non-metal compounds56	C	0.764328	up
Homogeneous non-metal compounds57	C	1.45772	up
Homogeneous non-metal compounds58	C	1.1132	up
Homogeneous non-metal compounds59	C	1.66367	up
Homogeneous non-metal compounds6	C	0.847626	down
Homogeneous non-metal compounds60	C	1.2814	up
Homogeneous non-metal compounds61	C	0.847869	up
Homogeneous non-metal compounds62	C	1.41909	up
Homogeneous non-metal compounds63	C	1.1225	up
Homogeneous non-metal compounds64	C	1.13478	up
Homogeneous non-metal compounds65	C	1.79731	up
Homogeneous non-metal compounds66	C	1.99722	up
Homogeneous non-metal compounds67	C	1.28085	up
Homogeneous non-metal compounds68	C	1.52794	up
Homogeneous non-metal compounds69	C	1.43088	up
Homogeneous non-metal compounds7	C	1.16114	down
Homogeneous non-metal compounds70	C	1.16754	up
Homogeneous non-metal compounds71	C	1.11607	up
Homogeneous non-metal compounds72	C	1.41084	up
Homogeneous non-metal compounds73	C	1.37408	up
Homogeneous non-metal compounds74	C	0.874332	up
Homogeneous non-metal compounds75	C	1.58136	up
Homogeneous non-metal compounds76	C	1.25702	up
Homogeneous non-metal compounds77	C	1.34166	up
Homogeneous non-metal compounds78	C	0.820567	up
Homogeneous non-metal compounds79	C	0.769313	up
Homogeneous non-metal compounds8	C	0.821029	down
Homogeneous non-metal compounds80	C	0.788756	up
Homogeneous non-metal compounds81	C	1.58262	up
Homogeneous non-metal compounds82	C	1.35632	up
Homogeneous non-metal compounds83	C	0.687962	up
Homogeneous non-metal compounds84	C	1.16083	up
Homogeneous non-metal compounds85	C	0.856157	up
Homogeneous non-metal compounds86	C	0.876996	up
Homogeneous non-metal compounds87	C	1.2763	up
Homogeneous non-metal compounds88	C	1.40293	up
Homogeneous non-metal compounds89	C	1.21474	up
Homogeneous non-metal compounds9	C	1.23641	down
Homogeneous non-metal compounds90	C	1.6105	up
Homogeneous non-metal compounds91	C	0.844691	up
Homogeneous non-metal compounds92	C	1.30539	up
Homogeneous non-metal compounds93	C	1.25251	up
Homogeneous non-metal compounds94	C	0.83664	up
Homogeneous non-metal compounds95	C	1.34075	up
Homogeneous non-metal compounds96	C	0.843863	up
Homogeneous non-metal compounds97	C	1.16487	up
Homogeneous non-metal compounds98	C	0.873436	up
Homogeneous non-metal compounds99	C	1.25014	up
Nucleotides1	D	0.879123	down
Nucleotides2	D	1.1824	up
Nucleotides3	D	1.20025	up
Nucleotides4	D	0.810939	up
Nucleotides5	D	1.16807	up
Nucleotides6	D	1.19598	up
Nucleotides7	D	0.879651	up
Nucleotides8	D	1.19532	up
Organic acids and derivatives1	E	1.18346	up
Organic acids and derivatives10	E	0.808654	up
Organic acids and derivatives11	E	1.54634	up
Organic acids and derivatives12	E	1.28107	up
Organic acids and derivatives13	E	0.631876	up
Organic acids and derivatives14	E	0.764765	up
Organic acids and derivatives15	E	0.874794	up
Organic acids and derivatives16	E	1.20548	up
Organic acids and derivatives17	E	2.43972	down
Organic acids and derivatives18	E	1.25769	down
Organic acids and derivatives19	E	1.45788	down
Organic acids and derivatives2	E	0.709059	up
Organic acids and derivatives20	E	1.85429	down
Organic acids and derivatives21	E	1.16302	down
Organic acids and derivatives22	E	1.28521	down
Organic acids and derivatives23	E	1.20307	down
Organic acids and derivatives24	E	1.7438	down
Organic acids and derivatives25	E	1.18013	down
Organic acids and derivatives26	E	1.24498	down
Organic acids and derivatives27	E	1.34612	down
Organic acids and derivatives28	E	0.762021	down
Organic acids and derivatives29	E	1.14071	up
Organic acids and derivatives3	E	1.15316	up
Organic acids and derivatives30	E	1.25388	up
Organic acids and derivatives31	E	1.65503	up
Organic acids and derivatives32	E	1.5276	up
Organic acids and derivatives33	E	0.746358	up
Organic acids and derivatives34	E	1.68972	up
Organic acids and derivatives35	E	1.25561	up
Organic acids and derivatives36	E	1.37772	up
Organic acids and derivatives37	E	1.36105	up
Organic acids and derivatives38	E	1.56244	up
Organic acids and derivatives39	E	1.33816	down
Organic acids and derivatives4	E	1.76767	up
Organic acids and derivatives40	E	1.13625	up
Organic acids and derivatives41	E	0.859084	down
Organic acids and derivatives42	E	1.136	down
Organic acids and derivatives43	E	1.54807	down
Organic acids and derivatives44	E	1.95062	down
Organic acids and derivatives45	E	1.19058	down
Organic acids and derivatives46	E	1.64498	down
Organic acids and derivatives5	E	0.80948	up
Organic acids and derivatives6	E	1.76331	up
Organic acids and derivatives7	E	0.695886	up
Organic acids and derivatives8	E	1.49566	up
Organic acids and derivatives9	E	0.802916	up
Organic oxygen compounds1	F	1.13455	down
Organic oxygen compounds10	F	1.19315	down
Organic oxygen compounds11	F	5.01404	down
Organic oxygen compounds12	F	1.12581	down
Organic oxygen compounds13	F	1.22957	down
Organic oxygen compounds14	F	1.15288	down
Organic oxygen compounds15	F	1.18554	down
Organic oxygen compounds16	F	1.25625	down
Organic oxygen compounds17	F	0.818509	up
Organic oxygen compounds18	F	1.65366	up
Organic oxygen compounds19	F	1.77153	up
Organic oxygen compounds2	F	1.31305	down
Organic oxygen compounds20	F	1.41867	up
Organic oxygen compounds21	F	1.23985	up
Organic oxygen compounds22	F	0.903942	up
Organic oxygen compounds23	F	1.18166	down
Organic oxygen compounds24	F	0.853486	up
Organic oxygen compounds25	F	1.30793	up
Organic oxygen compounds26	F	0.835575	up
Organic oxygen compounds27	F	1.37239	up
Organic oxygen compounds28	F	1.31395	up
Organic oxygen compounds29	F	1.24588	up
Organic oxygen compounds3	F	1.27903	down
Organic oxygen compounds30	F	1.58273	up
Organic oxygen compounds31	F	1.3536	up
Organic oxygen compounds32	F	1.13891	up
Organic oxygen compounds33	F	1.15049	up
Organic oxygen compounds34	F	0.874716	down
Organic oxygen compounds35	F	1.42353	up
Organic oxygen compounds36	F	0.835745	up
Organic oxygen compounds37	F	2.52774	up
Organic oxygen compounds38	F	0.889574	up
Organic oxygen compounds39	F	0.888711	up
Organic oxygen compounds4	F	1.67632	down
Organic oxygen compounds40	F	0.879455	up
Organic oxygen compounds41	F	1.48045	up
Organic oxygen compounds42	F	0.566171	up
Organic oxygen compounds43	F	1.61154	up
Organic oxygen compounds44	F	0.767978	up
Organic oxygen compounds45	F	0.858931	down
Organic oxygen compounds46	F	1.85355	up
Organic oxygen compounds47	F	1.28886	up
Organic oxygen compounds48	F	1.81409	up
Organic oxygen compounds49	F	0.81682	up
Organic oxygen compounds5	F	1.2063	down
Organic oxygen compounds50	F	1.77732	up
Organic oxygen compounds51	F	0.791373	up
Organic oxygen compounds52	F	1.27526	up
Organic oxygen compounds53	F	1.13306	up
Organic oxygen compounds54	F	0.842596	up
Organic oxygen compounds55	F	1.90915	up
Organic oxygen compounds56	F	0.735457	down
Organic oxygen compounds57	F	1.51492	down
Organic oxygen compounds58	F	1.27383	down
Organic oxygen compounds59	F	1.37086	down
Organic oxygen compounds6	F	1.22592	down
Organic oxygen compounds7	F	0.858524	down
Organic oxygen compounds8	F	0.824399	down
Organic oxygen compounds9	F	1.28792	down
Organoheterocyclic compounds1	G	1.21854	down
Organoheterocyclic compounds10	G	0.782594	down
Organoheterocyclic compounds11	G	1.97784	down
Organoheterocyclic compounds12	G	0.669399	down
Organoheterocyclic compounds13	G	1.59778	down
Organoheterocyclic compounds14	G	0.659741	down
Organoheterocyclic compounds15	G	0.619664	down
Organoheterocyclic compounds16	G	0.754577	down
Organoheterocyclic compounds17	G	1.22587	down
Organoheterocyclic compounds18	G	1.35641	down
Organoheterocyclic compounds19	G	1.07427	down
Organoheterocyclic compounds2	G	1.81879	down
Organoheterocyclic compounds20	G	1.15647	down
Organoheterocyclic compounds21	G	1.32291	down
Organoheterocyclic compounds22	G	1.30144	down
Organoheterocyclic compounds23	G	0.839385	down
Organoheterocyclic compounds24	G	1.28229	down
Organoheterocyclic compounds25	G	1.26094	up
Organoheterocyclic compounds26	G	1.18685	up
Organoheterocyclic compounds27	G	0.844205	up
Organoheterocyclic compounds28	G	1.15452	up
Organoheterocyclic compounds29	G	1.24715	up
Organoheterocyclic compounds3	G	1.16086	down
Organoheterocyclic compounds30	G	0.778421	up
Organoheterocyclic compounds31	G	0.898395	up
Organoheterocyclic compounds32	G	1.24585	down
Organoheterocyclic compounds33	G	1.18824	down
Organoheterocyclic compounds34	G	1.1559	down
Organoheterocyclic compounds35	G	1.32162	down
Organoheterocyclic compounds36	G	1.27947	down
Organoheterocyclic compounds37	G	1.2759	down
Organoheterocyclic compounds4	G	1.16836	down
Organoheterocyclic compounds5	G	1.58162	down
Organoheterocyclic compounds6	G	1.35833	down
Organoheterocyclic compounds7	G	1.65493	down
Organoheterocyclic compounds8	G	1.18097	down
Organoheterocyclic compounds9	G	0.841248	down
Phenylpropanoids and polyketides1	H	1.31431	down
Phenylpropanoids and polyketides10	H	0.843901	down
Phenylpropanoids and polyketides11	H	1.64554	down
Phenylpropanoids and polyketides12	H	2.1706	down
Phenylpropanoids and polyketides13	H	2.23143	down
Phenylpropanoids and polyketides14	H	1.46032	down
Phenylpropanoids and polyketides15	H	1.45834	down
Phenylpropanoids and polyketides16	H	1.37672	down
Phenylpropanoids and polyketides17	H	1.58701	down
Phenylpropanoids and polyketides18	H	0.813514	down
Phenylpropanoids and polyketides19	H	1.22003	down
Phenylpropanoids and polyketides2	H	1.61965	down
Phenylpropanoids and polyketides20	H	0.592196	down
Phenylpropanoids and polyketides21	H	0.804122	up
Phenylpropanoids and polyketides22	H	0.851313	up
Phenylpropanoids and polyketides23	H	0.774199	down
Phenylpropanoids and polyketides24	H	1.11781	up
Phenylpropanoids and polyketides25	H	1.20792	up
Phenylpropanoids and polyketides26	H	1.12343	up
Phenylpropanoids and polyketides27	H	1.1501	up
Phenylpropanoids and polyketides28	H	0.851089	up
Phenylpropanoids and polyketides29	H	0.791559	up
Phenylpropanoids and polyketides3	H	1.15945	down
Phenylpropanoids and polyketides30	H	1.28529	up
Phenylpropanoids and polyketides31	H	1.15086	up
Phenylpropanoids and polyketides32	H	2.86334	down
Phenylpropanoids and polyketides33	H	1.32345	down
Phenylpropanoids and polyketides34	H	1.62819	down
Phenylpropanoids and polyketides35	H	0.872026	down
Phenylpropanoids and polyketides36	H	1.90089	down
Phenylpropanoids and polyketides37	H	2.17416	down
Phenylpropanoids and polyketides4	H	0.820448	down
Phenylpropanoids and polyketides5	H	1.59735	down
Phenylpropanoids and polyketides6	H	1.67028	down
Phenylpropanoids and polyketides7	H	1.17952	down
Phenylpropanoids and polyketides8	H	2.91992	down
Phenylpropanoids and polyketides9	H	1.36061	down
