# Supplementary material for: Metabolomics and transcriptomics combined with physiology reveal key metabolic pathway responses in tobacco roots exposed to NaHS
Source: BMC Plant Biol. 2024 Jul 18;24:680. doi: 10.1186/s12870-024-05402-z (PMC11256483; doi:10.1186/s12870-024-05402-z)
Supplement: Supplementary file 7 — Supplementary Material 7. [file 12870_2024_5402_MOESM7_ESM.xlsx]

## Sheet: Table S13 The KEGG pathways of 
Table S13 The KEGG pathways of DEGs and DAMs
pathway	value	group		Description
map00030	0.686335	DEGPvalue	0.163464	Pentose phosphate pathway
map00040	3.72e-08	DEGPvalue	7.42946	Pentose and glucuronate interconversions
map00052	0.0100898	DEGPvalue	1.99612	Galactose metabolism
map00053	1.15e-05	DEGPvalue	4.9393	Ascorbate and aldarate metabolism
map00071	1.08e-07	DEGPvalue	6.96658	Fatty acid degradation
map00130	0.0237312	DEGPvalue	1.62468	Ubiquinone and other terpenoid-quinone biosynthesis
map00190	1	DEGPvalue	0	Oxidative phosphorylation
map00220	0.000210589	DEGPvalue	3.67656	Arginine biosynthesis
map00230	0.47349	DEGPvalue	0.324689	Purine metabolism
map00232	0.00369177	DEGPvalue	2.43276	Caffeine metabolism
map00240	0.446069	DEGPvalue	0.350598	Pyrimidine metabolism
map00250	0.000355412	DEGPvalue	3.44927	Alanine, aspartate and glutamate metabolism
map00260	0.000221429	DEGPvalue	3.65477	Glycine, serine and threonine metabolism
map00261	0.609729	DEGPvalue	0.214863	Monobactam biosynthesis
map00270	0.00442555	DEGPvalue	2.35403	Cysteine and methionine metabolism
map00280	4.63e-08	DEGPvalue	7.33442	Valine, leucine and isoleucine degradation
map00300	0.975992	DEGPvalue	0.0105539	Lysine biosynthesis
map00310	0.646375	DEGPvalue	0.189516	Lysine degradation
map00330	7.65e-05	DEGPvalue	4.11634	Arginine and proline metabolism
map00340	0.254513	DEGPvalue	0.594289	Histidine metabolism
map00350	3.63e-10	DEGPvalue	9.44009	Tyrosine metabolism
map00360	4.27e-06	DEGPvalue	5.36957	Phenylalanine metabolism
map00380	0.0694536	DEGPvalue	1.15831	Tryptophan metabolism
map00400	0.00444779	DEGPvalue	2.35186	Phenylalanine, tyrosine and tryptophan biosynthesis
map00410	3.1e-08	DEGPvalue	7.50864	beta-Alanine metabolism
map00460	0.107018	DEGPvalue	0.970545	Cyanoamino acid metabolism
map00480	1.48e-07	DEGPvalue	6.82974	Glutathione metabolism
map00500	5.51e-10	DEGPvalue	9.25885	Starch and sucrose metabolism
map00562	0.17439	DEGPvalue	0.758478	Inositol phosphate metabolism
map00563	0.999999	DEGPvalue	5.93e-07	Glycosylphosphatidylinositol (GPI)-anchor biosynthesis
map00564	0.00163573	DEGPvalue	2.78629	Glycerophospholipid metabolism
map00565	0.000813066	DEGPvalue	3.08987	Ether lipid metabolism
map00590	0.159697	DEGPvalue	0.796703	Arachidonic acid metabolism
map00600	0.175293	DEGPvalue	0.756237	Sphingolipid metabolism
map00630	0.0162754	DEGPvalue	1.78847	Glyoxylate and dicarboxylate metabolism
map00660	0.102872	DEGPvalue	0.987705	C5-Branched dibasic acid metabolism
map00710	0.00112729	DEGPvalue	2.94796	Carbon fixation in photosynthetic organisms
map00730	0.861384	DEGPvalue	0.0648033	Thiamine metabolism
map00760	0.69155	DEGPvalue	0.160176	Nicotinate and nicotinamide metabolism
map00770	0.00720012	DEGPvalue	2.14266	Pantothenate and CoA biosynthesis
map00790	0.998029	DEGPvalue	0.000856966	Folate biosynthesis
map00860	0.000210281	DEGPvalue	3.6772	Porphyrin and chlorophyll metabolism
map00905	0.00551406	DEGPvalue	2.25853	Brassinosteroid biosynthesis
map00920	0.0227047	DEGPvalue	1.64388	Sulfur metabolism
map00940	1.73e-07	DEGPvalue	6.76195	Phenylpropanoid biosynthesis
map00950	5.01e-08	DEGPvalue	7.30016	Isoquinoline alkaloid biosynthesis
map00960	6.89e-05	DEGPvalue	4.16178	Tropane, piperidine and pyridine alkaloid biosynthesis
map00965	0.701886	DEGPvalue	0.153734	Betalain biosynthesis
map00966	0.00612386	DEGPvalue	2.21297	Glucosinolate biosynthesis
map00970	1	DEGPvalue	0	Aminoacyl-tRNA biosynthesis
map00998	0.82255	DEGPvalue	0.0848376	Biosynthesis of various secondary metabolites - part 2
map01502	0.4992	DEGPvalue	0.301726	Vancomycin resistance
map02010	0.0509245	DEGPvalue	1.29307	ABC transporters
map03013	1	DEGPvalue	0	RNA transport
map04070	0.662002	DEGPvalue	0.179141	Phosphatidylinositol signaling system
map04075	0.00189576	DEGPvalue	2.72222	Plant hormone signal transduction
map04136	0.935638	DEGPvalue	0.0288922	Autophagy - other
map04144	0.84049	DEGPvalue	0.0754672	Endocytosis
map00030	0.45	DMPvalue	0.346787
map00040	0.2923	DMPvalue	0.534171
map00052	0.5	DMPvalue	0.30103
map00053	0.2731	DMPvalue	0.563678
map00071	0.501	DMPvalue	0.300162
map00130	0.2326	DMPvalue	0.63339
map00190	0.3631	DMPvalue	0.439974
map00220	0.1482	DMPvalue	0.829152
map00230	0.0026	DMPvalue	2.58503
map00232	0.4659	DMPvalue	0.331707
map00240	0.5699	DMPvalue	0.244201
map00250	0.1468	DMPvalue	0.833274
map00260	0.1394	DMPvalue	0.855737
map00261	0.0811	DMPvalue	1.09098
map00270	0.1357	DMPvalue	0.86742
map00280	0.4865	DMPvalue	0.312917
map00300	0.1757	DMPvalue	0.755228
map00310	0.2951	DMPvalue	0.530031
map00330	0.4511	DMPvalue	0.345727
map00340	0.4979	DMPvalue	0.302858
map00350	0.4511	DMPvalue	0.345727
map00360	0.0548	DMPvalue	1.26122
map00380	0.0002	DMPvalue	3.69897
map00400	0.4609	DMPvalue	0.336393
map00410	0.461	DMPvalue	0.336299
map00460	0.0238	DMPvalue	1.62342
map00480	0.4595	DMPvalue	0.337714
map00500	0.46	DMPvalue	0.337242
map00562	0.4979	DMPvalue	0.302858
map00563	0.1647	DMPvalue	0.783306
map00564	0.2889	DMPvalue	0.539252
map00565	0.4167	DMPvalue	0.380176
map00590	0.6033	DMPvalue	0.219467
map00600	0.4167	DMPvalue	0.380176
map00630	0.5623	DMPvalue	0.250032
map00660	0.4609	DMPvalue	0.336393
map00710	0.4376	DMPvalue	0.358923
map00730	0.4608	DMPvalue	0.336488
map00760	0.1434	DMPvalue	0.843451
map00770	0.1468	DMPvalue	0.833274
map00790	0.5404	DMPvalue	0.267285
map00860	0.811	DMPvalue	0.0909791
map00905	0.1318	DMPvalue	0.880085
map00920	0.461	DMPvalue	0.336299
map00940	0.1372	DMPvalue	0.862646
map00950	0.5076	DMPvalue	0.294478
map00960	0.5766	DMPvalue	0.239125
map00965	0.4266	DMPvalue	0.369979
map00966	0.6026	DMPvalue	0.219971
map00970	0.1375	DMPvalue	0.861697
map00998	0.4242	DMPvalue	0.372429
map01502	0.4266	DMPvalue	0.369979
map02010	0.0168	DMPvalue	1.77469
map03013	0.1647	DMPvalue	0.783306
map04070	0.4475	DMPvalue	0.349207
map04075	0.0768	DMPvalue	1.11464
map04136	0.1647	DMPvalue	0.783306
map04144	0.1851	DMPvalue	0.732594
