# Supplementary material for: Metabolomics and transcriptomics combined with physiology reveal key metabolic pathway responses in tobacco roots exposed to NaHS
Source: BMC Plant Biol. 2024 Jul 18;24:680. doi: 10.1186/s12870-024-05402-z (PMC11256483; doi:10.1186/s12870-024-05402-z)
Supplement: Supplementary file 8 — Supplementary Material 8. [file 12870_2024_5402_MOESM8_ESM.xlsx]

## Sheet: Table S14 Correlation Network a
Table S14 Correlation Network analysis of DEGs and DAMs
SUID	degree.layout	M	name	R	selected	shared name	target
130	2	map260	gene_23585	0.828571	FALSE	gene_23585	C00065
72	1	map270	gene_38812	1	FALSE	gene_38812	C00049
73	103		C00049		FALSE	C00049
74	1	map270	gene_80864	0.942857	FALSE	gene_80864	C00049
75	1	map270	gene_4759	1	FALSE	gene_4759	C00049
76	1	map270	gene_3830	0.942857	FALSE	gene_3830	C00049
77	1	map270	gene_37038	-0.942857	FALSE	gene_37038	C00049
78	1	map270	gene_36809	0.828571	FALSE	gene_36809	C00049
79	1	map270	gene_27420	-0.942857	FALSE	gene_27420	C00049
80	5	map360	gene_14104	0.885714	FALSE	gene_14104	C03519
81	4	map360	gene_4061	-1	FALSE	gene_4061	C12621
82	1	map270	gene_20751	-0.942857	FALSE	gene_20751	C00049
83	3	map260	gene_33249	-1	FALSE	gene_33249	C00049
84	2	map270	gene_24865	0.942857	FALSE	gene_24865	C03089
85	6	map360	gene_19537	-0.942857	FALSE	gene_19537	C12621
86	1	map270	gene_26122	-0.942857	FALSE	gene_26122	C00049
87	1	map270	gene_71763	1	FALSE	gene_71763	C00049
88	1	map270	gene_53339	-0.942857	FALSE	gene_53339	C00049
89	1	map270	gene_1576	0.942857	FALSE	gene_1576	C00049
90	6	map360	gene_24757	-0.942857	FALSE	gene_24757	C12621
91	1	map270	gene_77212	0.942857	FALSE	gene_77212	C00049
92	1	map270	gene_11493	1	FALSE	gene_11493	C00049
93	1	map270	gene_51107	0.828571	FALSE	gene_51107	C00049
94	3	map250	gene_58133	0.828571	FALSE	gene_58133	C00049
95	1	map270	gene_25017	-0.942857	FALSE	gene_25017	C00049
96	3	map250	gene_48018	0.942857	FALSE	gene_48018	C00049
97	2	map270	gene_60272	0.828571	FALSE	gene_60272	C03089
98	1	map270	gene_40341	0.942857	FALSE	gene_40341	C00049
99	1	map270	gene_71103	0.942857	FALSE	gene_71103	C00049
100	2	map360	gene_2500	0.885714	FALSE	gene_2500	C00049
101	4	map360	gene_33027	0.942857	FALSE	gene_33027	C03089
102	1	map270	gene_68996	-0.942857	FALSE	gene_68996	C00065
103	37		C00065		FALSE	C00065
104	2	map270	gene_77577	0.942857	FALSE	gene_77577	C03089
105	1	map270	gene_4804	0.828571	FALSE	gene_4804	C00065
106	2	map270	gene_84151	0.942857	FALSE	gene_84151	C03089
107	2	map270	gene_1904	1	FALSE	gene_1904	C03089
108	1	map270	gene_13161	0.942857	FALSE	gene_13161	C00065
109	2	map270	gene_27718	0.885714	FALSE	gene_27718	C03089
110	2	map270	gene_16539	1	FALSE	gene_16539	C03089
111	2	map270	gene_21058	0.942857	FALSE	gene_21058	C03089
112	3	map260	gene_55470	0.942857	FALSE	gene_55470	C00065
113	4	map360	gene_28846	0.828571	FALSE	gene_28846	C03089
114	4	map360	gene_4460	0.885714	FALSE	gene_4460	C03089
115	5	map360	gene_47253	0.828571	FALSE	gene_47253	C03089
116	28		C03089		FALSE	C03089
117	1	map260	gene_24500	1	FALSE	gene_24500	C00049
118	1	map260	gene_13773	-0.942857	FALSE	gene_13773	C00049
119	1	map260	gene_61649	0.942857	FALSE	gene_61649	C00049
120	2	map260	gene_41498	0.828571	FALSE	gene_41498	C00065
121	1	map260	gene_55789	0.828571	FALSE	gene_55789	C00049
122	1	map260	gene_36077	-0.941124	FALSE	gene_36077	C00049
123	4	map360	gene_80912	-0.942857	FALSE	gene_80912	C12621
124	4	map360	gene_80914	-0.942857	FALSE	gene_80914	C01586
125	2	map260	gene_52179	0.828571	FALSE	gene_52179	C00065
126	1	map260	gene_66239	1	FALSE	gene_66239	C00049
127	5	map360	gene_76757	-0.942857	FALSE	gene_76757	C12621
128	1	map260	gene_73196	0.885714	FALSE	gene_73196	C00049
129	2	map260	gene_69681	0.828571	FALSE	gene_69681	C00065
131	2	map260	gene_41482	0.828571	FALSE	gene_41482	C00065
132	2	map260	gene_77214	0.828571	FALSE	gene_77214	C00065
133	1	map260	gene_48253	1	FALSE	gene_48253	C00065
134	2	map260	gene_48254	0.840668	FALSE	gene_48254	C06442
135	3	map360	gene_70675	0.828571	FALSE	gene_70675	C03519
136	1	map260	gene_35244	0.885714	FALSE	gene_35244	C00065
137	1	map260	gene_51856	0.828571	FALSE	gene_51856	C06442
138	12		C06442		FALSE	C06442
139	1	map260	gene_42986	0.885714	FALSE	gene_42986	C06442
140	1	map260	gene_54703	0.811679	FALSE	gene_54703	C06442
141	1	map260	gene_55501	0.828571	FALSE	gene_55501	C06442
142	1	map250	gene_63597	-0.942857	FALSE	gene_63597	C00049
143	1	map250	gene_30750	0.828571	FALSE	gene_30750	C00049
144	2	map250	gene_3574	0.885714	FALSE	gene_3574	C06442
145	1	map250	gene_50801	0.828571	FALSE	gene_50801	C00049
146	1	map250	gene_58651	0.828571	FALSE	gene_58651	C00049
147	1	map250	gene_69004	0.885714	FALSE	gene_69004	C00049
148	1	map250	gene_69003	0.885714	FALSE	gene_69003	C00049
149	2	map250	gene_69001	0.828571	FALSE	gene_69001	C06442
150	4	map220	gene_55694	1	FALSE	gene_55694	C03406
151	4	map220	gene_56873	0.885714	FALSE	gene_56873	C03406
152	1	map250	gene_57934	-0.942857	FALSE	gene_57934	C00049
153	1	map250	gene_14556	-0.885714	FALSE	gene_14556	C00049
154	2	map250	gene_6813	0.885714	FALSE	gene_6813	C06442
155	1	map250	gene_11308	0.942857	FALSE	gene_11308	C00049
156	1	map250	gene_63593	-0.885714	FALSE	gene_63593	C00049
157	2	map220	gene_52671	0.942857	FALSE	gene_52671	C00049
158	4	map220	gene_76494	0.942857	FALSE	gene_76494	C03406
159	2	map250	gene_51934	0.828571	FALSE	gene_51934	C06442
160	1	map250	gene_69011	0.885714	FALSE	gene_69011	C00049
161	1	map250	gene_14559	-0.885714	FALSE	gene_14559	C00049
162	1	map220	gene_10450	0.942857	FALSE	gene_10450	C00049
163	1	map220	gene_33300	-0.942857	FALSE	gene_33300	C00049
164	1	map220	gene_73627	0.885714	FALSE	gene_73627	C00049
165	1	map220	gene_5411	0.828571	FALSE	gene_5411	C00049
166	1	map220	gene_49502	0.942857	FALSE	gene_49502	C00049
167	1	map220	gene_49503	0.942857	FALSE	gene_49503	C00049
168	2	map220	gene_26634	0.885714	FALSE	gene_26634	C03406
169	2	map220	gene_40814	-0.885714	FALSE	gene_40814	C03406
170	1	map220	gene_14212	-0.942857	FALSE	gene_14212	C00049
171	2	map220	gene_83294	-0.885714	FALSE	gene_83294	C03406
172	7		C03406		FALSE	C03406
173	1	map220	gene_54060	-0.942857	FALSE	gene_54060	C03406
332	3	map940	gene_62123	0.942857	FALSE	gene_62123	C02325
333	3	map360	gene_39353	0.885714	FALSE	gene_39353	C03519
334	3	map360	gene_32976	-0.942857	FALSE	gene_32976	C01586
335	3	map360	gene_66573	-0.942857	FALSE	gene_66573	C12621
336	4	map360	gene_76210	0.942857	FALSE	gene_76210	C12621
337	3	map360	gene_73306	-1	FALSE	gene_73306	C12621
338	4	map360	gene_64101	0.885714	FALSE	gene_64101	C12621
339	2	map360	gene_12806	0.885714	FALSE	gene_12806	C03089
340	4	map360	gene_57109	0.885714	FALSE	gene_57109	C12621
341	3	map360	gene_64869	0.828571	FALSE	gene_64869	C12621
342	2	map360	gene_76748	0.885714	FALSE	gene_76748	C00082
343	3	map360	gene_55049	0.942857	FALSE	gene_55049	C03519
344	4	map360	gene_75046	0.885714	FALSE	gene_75046	C12621
345	32		C00082		FALSE	C00082
346	1	map360	gene_34371	0.828571	FALSE	gene_34371	C00082
347	2	map360	gene_55646	0.885714	FALSE	gene_55646	C01586
348	2	map360	gene_48191	0.840668	FALSE	gene_48191	C03519
349	12		C01586		FALSE	C01586
350	1	map360	gene_61085	0.828571	FALSE	gene_61085	C01586
351	2	map940	gene_15825	0.885714	FALSE	gene_15825	C00811
352	12		C03519		FALSE	C03519
353	1	map360	gene_34373	0.885714	FALSE	gene_34373	C03519
354	1	map360	gene_53977	1	FALSE	gene_53977	C03519
355	1	map360	gene_76756	1	FALSE	gene_76756	C03519
356	1	map360	gene_6844	0.885714	FALSE	gene_6844	C03519
357	1	map360	gene_61688	-0.942857	FALSE	gene_61688	C03519
358	1	map360	gene_80457	0.885714	FALSE	gene_80457	C03519
359	14		C12621		FALSE	C12621
360	1	map360	gene_12807	0.828571	FALSE	gene_12807	C12621
361	1	map360	gene_58187	0.828571	FALSE	gene_58187	C12621
362	1	map940	gene_38492	0.927634	FALSE	gene_38492	C00082
363	1	map940	gene_80672	-0.927634	FALSE	gene_80672	C00082
364	2	map940	gene_44692	0.885714	FALSE	gene_44692	C02325
365	1	map940	gene_11585	-0.942857	FALSE	gene_11585	C00082
366	1	map940	gene_71463	0.828571	FALSE	gene_71463	C00082
367	2	map940	gene_3803	0.885714	FALSE	gene_3803	C02325
368	1	map940	gene_79396	-0.942857	FALSE	gene_79396	C00082
369	1	map940	gene_81725	-0.942857	FALSE	gene_81725	C00082
370	1	map940	gene_33739	0.942857	FALSE	gene_33739	C00082
371	2	map940	gene_25953	0.885714	FALSE	gene_25953	C02325
372	2	map940	gene_24903	0.811679	FALSE	gene_24903	C00811
373	1	map940	gene_54058	0.942857	FALSE	gene_54058	C00082
374	1	map940	gene_65433	0.942857	FALSE	gene_65433	C00082
375	2	map940	gene_5607	0.828571	FALSE	gene_5607	C02325
376	1	map940	gene_6893	-0.927634	FALSE	gene_6893	C00082
377	1	map940	gene_10791	0.885714	FALSE	gene_10791	C00082
378	2	map940	gene_79136	0.885714	FALSE	gene_79136	C02325
379	1	map940	gene_22353	-0.985611	FALSE	gene_22353	C00082
380	1	map940	gene_14656	0.927634	FALSE	gene_14656	C00082
381	2	map940	gene_79146	0.885714	FALSE	gene_79146	C02325
382	1	map940	gene_46950	0.885714	FALSE	gene_46950	C00082
383	2	map940	gene_69304	0.885714	FALSE	gene_69304	C02325
384	1	map940	gene_79405	-0.942857	FALSE	gene_79405	C00811
385	17		C00811		FALSE	C00811
386	1	map940	gene_71859	-0.942857	FALSE	gene_71859	C00811
387	1	map940	gene_11584	0.840668	FALSE	gene_11584	C00811
388	1	map940	gene_75752	0.942857	FALSE	gene_75752	C00811
389	1	map940	gene_42681	-0.942857	FALSE	gene_42681	C00811
390	1	map940	gene_50641	0.828571	FALSE	gene_50641	C00811
391	1	map940	gene_20021	0.885714	FALSE	gene_20021	C00811
392	1	map940	gene_21824	-0.927634	FALSE	gene_21824	C00811
393	1	map940	gene_49249	0.828571	FALSE	gene_49249	C00811
394	1	map940	gene_17208	0.880406	FALSE	gene_17208	C00811
395	1	map940	gene_37714	0.828571	FALSE	gene_37714	C00811
396	1	map940	gene_47009	-1	FALSE	gene_47009	C00811
397	1	map940	gene_85448	0.885714	FALSE	gene_85448	C00811
398	1	map940	gene_13056	-0.942857	FALSE	gene_13056	C00811
399	1	map940	gene_36422	0.880406	FALSE	gene_36422	C00811
400	1	map940	gene_78170	-0.942857	FALSE	gene_78170	C02325
401	34		C02325		FALSE	C02325
402	1	map940	gene_8133	0.942857	FALSE	gene_8133	C02325
403	1	map940	gene_68683	0.885714	FALSE	gene_68683	C02325
404	1	map940	gene_52281	0.828571	FALSE	gene_52281	C02325
405	1	map940	gene_79404	0.885714	FALSE	gene_79404	C02325
406	1	map940	gene_55552	0.880406	FALSE	gene_55552	C02325
407	1	map940	gene_83614	-0.941124	FALSE	gene_83614	C02325
408	1	map940	gene_70068	0.828571	FALSE	gene_70068	C02325
409	1	map940	gene_16196	0.880406	FALSE	gene_16196	C02325
410	1	map940	gene_402	0.885714	FALSE	gene_402	C02325
411	1	map940	gene_41822	0.880406	FALSE	gene_41822	C02325
412	1	map940	gene_53170	-0.942857	FALSE	gene_53170	C02325
413	1	map940	gene_9306	0.880406	FALSE	gene_9306	C02325
414	1	map940	gene_6890	-0.942857	FALSE	gene_6890	C02325
415	1	map940	gene_57836	0.942857	FALSE	gene_57836	C02325
416	1	map940	gene_79138	0.885714	FALSE	gene_79138	C02325
417	1	map940	gene_22246	0.942857	FALSE	gene_22246	C02325
418	1	map940	gene_76735	0.828571	FALSE	gene_76735	C02325
419	1	map940	gene_8747	-0.942857	FALSE	gene_8747	C02325
420	1	map940	gene_55547	0.880406	FALSE	gene_55547	C02325
421	1	map940	gene_6846	-0.942857	FALSE	gene_6846	C02325
422	1	map940	gene_53106	-0.927634	FALSE	gene_53106	C02325
423	1	map940	gene_39798	0.885714	FALSE	gene_39798	C02325
424	1	map940	gene_64712	0.942857	FALSE	gene_64712	C02325
425	1	map940	gene_75967	0.898645	FALSE	gene_75967	C02325
426	1	map940	gene_50210	-0.927634	FALSE	gene_50210	C02325
427	2	map4075	gene_74911	0.828571	FALSE	gene_74911	C08814
428	27		C00954		FALSE	C00954
429	1	map4075	gene_27717	0.880406	FALSE	gene_27717	C00954
430	2	map4075	gene_29496	0.828571	FALSE	gene_29496	C08814
431	1	map4075	gene_30411	0.828571	FALSE	gene_30411	C00954
432	2	map4075	gene_77403	0.885714	FALSE	gene_77403	C08814
433	2	map4075	gene_45610	0.985611	FALSE	gene_45610	C08814
434	1	map4075	gene_10463	0.885714	FALSE	gene_10463	C00954
435	1	map4075	gene_40078	-1	FALSE	gene_40078	C00954
436	1	map4075	gene_49606	0.942857	FALSE	gene_49606	C00954
437	1	map4075	gene_11638	0.885714	FALSE	gene_11638	C00954
438	2	map4075	gene_53839	0.880406	FALSE	gene_53839	C08814
439	1	map4075	gene_401	0.828571	FALSE	gene_401	C00954
440	1	map4075	gene_400	0.828571	FALSE	gene_400	C00954
441	1	map4075	gene_72826	0.885714	FALSE	gene_72826	C00954
442	2	map4075	gene_47502	0.885714	FALSE	gene_47502	C08814
443	2	map4075	gene_8410	1	FALSE	gene_8410	C08814
444	1	map4075	gene_81469	0.941124	FALSE	gene_81469	C00954
445	2	map4075	gene_36512	1	FALSE	gene_36512	C08814
446	1	map4075	gene_63120	0.885714	FALSE	gene_63120	C00954
447	1	map4075	gene_24945	0.942857	FALSE	gene_24945	C00954
448	1	map4075	gene_79557	0.898645	FALSE	gene_79557	C00954
449	2	map4075	gene_4958	0.885714	FALSE	gene_4958	C08814
450	2	map4075	gene_48389	0.811679	FALSE	gene_48389	C08814
451	2	map4075	gene_46304	1	FALSE	gene_46304	C08814
452	1	map4075	gene_39797	0.828571	FALSE	gene_39797	C00954
453	2	map4075	gene_23116	0.942857	FALSE	gene_23116	C08814
454	1	map4075	gene_6548	-1	FALSE	gene_6548	C00954
455	28		C08814		FALSE	C08814
456	1	map4075	gene_74609	0.885714	FALSE	gene_74609	C08814
457	1	map4075	gene_39059	0.885714	FALSE	gene_39059	C08814
458	1	map4075	gene_11197	0.942857	FALSE	gene_11197	C08814
459	1	map4075	gene_2903	0.942857	FALSE	gene_2903	C08814
460	1	map4075	gene_29836	0.828571	FALSE	gene_29836	C08814
461	1	map4075	gene_53833	0.942857	FALSE	gene_53833	C08814
462	1	map4075	gene_40918	0.811679	FALSE	gene_40918	C08814
463	1	map4075	gene_82307	0.828571	FALSE	gene_82307	C08814
464	1	map4075	gene_63119	0.942857	FALSE	gene_63119	C08814
465	1	map4075	gene_26720	0.885714	FALSE	gene_26720	C08814
466	1	map4075	gene_42688	0.898645	FALSE	gene_42688	C08814
467	1	map4075	gene_19321	0.828571	FALSE	gene_19321	C08814
468	1	map4075	gene_843	0.885714	FALSE	gene_843	C08814
469	1	map4075	gene_6277	0.885714	FALSE	gene_6277	C08814
470	1	map4075	gene_80065	0.885714	FALSE	gene_80065	C08814
471	1	map4075	gene_68646	0.885714	FALSE	gene_68646	C08814
