# Supplementary material for: Metabolomics and transcriptomics combined with physiology reveal key metabolic pathway responses in tobacco roots exposed to NaHS
Source: BMC Plant Biol. 2024 Jul 18;24:680. doi: 10.1186/s12870-024-05402-z (PMC11256483; doi:10.1186/s12870-024-05402-z)
Supplement: Supplementary file 9 — Supplementary Material 9. [file 12870_2024_5402_MOESM9_ESM.xlsx]

## Sheet: Table S15 DEGs enriched brassin
Table S15 DEGs enriched brassinosteroid biosynthesis pathway
Taxon	T1_1	T1_2	T1_3	T3_1	T3_2	T3_3
gene_70248	0.16	0.19	0.16	8.72	50.62	32.33	CPD
gene_82485	0	0	0.11	1.51	1.46	2.28	CPD
gene_55784	7.27	3.25	5.98	51.1	76.98	67.54	CPD
gene_45832	0.86	0.44	1.74	7.88	3.16	5.52	CPD
gene_26314	4.35	1.09	1.46	6.91	9.18	5.62	CPD
gene_31309	1.79	1	2.6	4.05	3.65	3.8	DWF4
gene_3433	0.46	1.08	0.14	2.64	3.84	3.25	DWF4
gene_3360	0.61	0.29	0.72	1.46	2.43	2.21	DWF4
gene_30735	1.07	0.09	0.06	0	0	0.08	DET2
gene_22265	2.9	1.59	0.35	0	0.12	0	DET2
gene_22266	1.73	0.27	0.6	0	0	0	DET2
gene_68557	2.71	1.79	2.84	0.4	0.34	0.19	DET2
gene_54060	4.34	5.44	6.17	32.56	20.27	19.73	NAGS1
gene_65787	9.37	9.48	3.54	0.81	1.55	1.03	ROT3
gene_66666	0.77	1.42	0.86	0.16	0.19	0.4	ROT3
gene_66661	9.3	5.63	3.22	1.04	0.8	1.5	ROT3
gene_78916	0.24	0.23	0.09	1.4	2.78	1.76	BRX
gene_81562	0.82	0.18	0.73	0.72	1.08	0.56	BRX
gene_20657	1.07	1.66	0.55	1.94	5.14	3.33	BRX
gene_24369	0.36	0.59	0.35	0.82	1.3	1.51	BRX
gene_36604	0.51	0.43	0.56	0.63	1.21	0.91	BRX
gene_38768	0.23	0	1.51	0.75	1.5	0.77	BRX
gene_40744	0	0.19	0.49	0.38	1.22	0.67	BRX
gene_27329	17.17	13.09	22.22	44.45	37.44	45.35	BES1
gene_4391	7.3	10.44	10.72	24.84	24.54	26.86	BES1
gene_47726	3.04	1.96	3.7	5.76	4.85	6.23	BES1
gene_71386	18.86	13.49	25.16	33.07	25.16	31.57	BES1
gene_81706	7.37	6.15	10.12	14.24	10.87	13.37	BES1
gene_24002	0	0	0	3.75	6.02	6.51	ERF115
gene_24075	0	0	0	0.52	2.63	2.47	ERF115
gene_48957	0.12	0	0.25	0.42	4.99	1.6	ERF115
gene_42627	0	0	0	0.26	1.53	0.5	ERF115
gene_42626	0	0	0	0.21	0.51	0.5	ERF115
gene_21998	0.52	0.31	0.3	0	0.04	0	ERF115
gene_36512	39.76	43.22	83.83	19.22	12.13	9.18	SHY2
gene_45610	42.94	61.74	69.16	19.95	19.95	12.26	SHY2
gene_50025	6.73	4.15	6.8	13.81	7.67	10.41	SHY2
gene_61272	2.56	2.1	3	10.28	6.89	4.96	SHY2
gene_75569	34.42	63.48	60.75	22.58	15.99	15.03	SHY2
gene_77403	94.54	150.88	125.64	37.83	39.37	32.15	SHY2
gene_11181	8.32	11.32	6.92	17.22	12.46	13.55	SHY2
gene_13913	14.84	11.28	13.1	11.79	5.87	6.11	SHY2
gene_14489	49.16	208.78	52.88	101.37	71.12	101.85	SHY2
gene_18192	48.03	145.11	57.81	83.97	53.85	70.89	SHY2
gene_62579	0.28	0.31	0.17	2.71	7.95	5.58	BIN2
gene_4497	5.1	2.21	3	0.27	0.37	0.33	BIN2
gene_6225	36.4	40.78	39.59	3.61	1.77	4.22	BIN2
gene_16737	9.18	3.46	2.59	0.22	0.07	0	BIN2
gene_2031	0	0.04	0.08	0.36	2.58	1.55	BIN2
gene_19638	0.24	0.05	0.15	1	6.3	1.64	BIN2
gene_40599	2.39	0.75	0.95	0	0.1	0	BIN2
gene_64371	0	0	0	0.4	1.21	0.77	BIN2
gene_65790	0.05	0	0.03	0.62	2.96	1.8	BIN2
gene_15061	0.14	0.08	0.14	0.68	1.85	1.39	BIN2
gene_50332	0.08	0	0.18	0.7	2.54	1.14	BIN2
gene_22303	0.08	0	0	0.31	1.67	1.21	BIN2
gene_81651	0	0	0	0.14	1.46	0.88	BIN2
gene_1342	1.63	0.44	2.77	0.11	0.29	0	BIN2
gene_73002	0.24	0	1.03	2.67	7.46	3.22	BIN2
gene_58478	0	0.03	0.05	0.16	0.89	0.6	BIN2
gene_40288	0	0	0.17	0.24	3.47	0.56	BIN2
gene_72734	0	0	0	0.08	0.62	0.26	BIN2
gene_4714	38.07	8.15	20.37	23.98	17.24	7.72	TCH4
gene_48762	19.02	9.45	24.05	13.26	10.35	6.21	TCH4
gene_49314	0.25	0.37	0.43	5.66	16.76	10.65	CYCD3
gene_58390	0.04	0.04	0.3	2.84	19.07	14.19	CYCD3
gene_57132	0.05	0.33	0.11	3.22	8.48	6.48	CYCD3
gene_83420	0.42	0.37	0.38	2.63	15.7	7.89	CYCD3
gene_83761	0	0	0.22	1.37	10.23	5.11	CYCD3
gene_15465	0.15	0.2	0.2	8.64	9.49	13.82	CYCD3
gene_53132	1.02	0.52	2.52	3.57	8.14	4.37	CYCD3
gene_65434	0.86	2.06	0.78	4.9	17.02	12.24	CYCD3
gene_80000	0.72	0.23	0.76	0.68	6.51	3.66	PLT1
gene_48523	0.24	0.33	0.41	16.24	9.57	11.53	PLT1
gene_24907	0	0.18	0.15	9.1	7.76	6.27	PLT1
gene_33970	0	0	0	1.63	4.54	4.52	PLT1
gene_84259	0.33	0.06	0.31	1.59	10.8	4.48	PLT1
gene_10826	27.92	79.4	26.91	31.8	12.28	14.67	PLT1
gene_20935	11.63	10.21	9.85	5.05	5.17	4.31	PLT1
gene_11638	40.05	27.71	26.55	6.61	13.36	6.4	PLT1
gene_57085	0.18	0	0.75	47.52	54.66	46.31	AUX/IAA/PIN1
gene_3473	62.82	143.72	31.72	5.33	0.96	3.2	AUX/IAA/PIN1
gene_18954	75.85	118.15	38.85	9.93	1.13	1.65	AUX/IAA/PIN1
gene_50150	0	0	0	0.96	5.06	2.62	AUX/IAA/PIN1
gene_47482	1.44	1.46	2.61	2.68	4.03	3.17	ARF
gene_57762	3.88	5.3	3.94	8.45	5.96	9.71	ARF
gene_64334	0.71	0.23	0.23	0.81	0.16	1.79	ARF
gene_64338	1.83	1.37	2.32	3.09	5.78	3.98	ARF
