# Supplementary material for: Metabolomics and transcriptomics combined with physiology reveal key metabolic pathway responses in tobacco roots exposed to NaHS
Source: BMC Plant Biol. 2024 Jul 18;24:680. doi: 10.1186/s12870-024-05402-z (PMC11256483; doi:10.1186/s12870-024-05402-z)
Supplement: Supplementary file 10 — Supplementary Material 10. [file 12870_2024_5402_MOESM10_ESM.xlsx]

## Sheet: Supplementary Table S16 DEGs en
Table S16 DEGs enriched Aspartate metabolic pathway
Taxon	T1_1	T1_2	T1_3	T3_1	T3_2	T3_3
gene_24757	203.31	298.17	164.26	20.42	13.66	11.34	PCS1
gene_19537	49.28	78.74	45	8.13	4.48	4.31	PCS1
gene_64470	89.2	114.8	123.15	64.11	48.04	47.48	GLT1
gene_69001	206.94	202.59	178.73	66.25	51.13	47.65	GLT1
gene_69003	84.06	108.15	101.99	39.22	26.95	24.96	GLT1
gene_69004	34.03	63.91	62.85	21.57	18.32	14.87	GLT1
gene_69005	18.87	50.7	52.33	18.43	16.81	14.9	GLT1
gene_69011	50.3	84.64	81.7	28.77	26.55	21.42	GLT1
gene_4263	0	0	0.04	0.3	1.77	2.19	GOT1
gene_44737	0.1	0.15	0.33	29.15	95.63	82.28	GOT1
gene_4776	0	0	0.04	0.91	3.45	2.38	GOT1
gene_46209	0.18	0.27	0.07	11.97	27.98	23.44	GOT1
gene_81784	0.09	0	0	1.05	5.41	5.46	GOT1
gene_58153	0.25	0.1	0.39	28.61	41.46	24.79	GOT1
gene_34238	0.28	0	2.81	13.88	24.68	23.06	APA1
gene_58915	0.12	0.48	1.88	8.34	11.52	10.55	APA1
gene_62467	0	0	0	1.38	1.47	1.62	APA1
gene_12807	0.15	0.31	0.27	5.32	6.37	5.77	TAT
gene_4061	101.7	205.91	39.43	3.33	2.38	2.67	TAT
gene_7365	84.93	174.57	83.84	7.42	1.49	2.06	PCK1
gene_26989	261.51	299.97	233.11	350.3	207.2	323.14	GAD
gene_30590	0.08	0.08	0.06	0.35	0.39	0.72	GAD
gene_4136	248.05	215.88	222.27	417.6	230.13	360.16	GAD
gene_49628	155.9	113.59	125.03	223.28	114.77	194.25	GAD
gene_54446	38.32	43.25	57.36	12.48	9.65	7.45	GAD
gene_56094	53.89	50.97	67.63	20.13	21.54	12.6	GAD
gene_57934	0.32	0.12	0.2	0.45	1.56	1.26	GAD
