# Supplementary material for: Metabolomics and transcriptomics combined with physiology reveal key metabolic pathway responses in tobacco roots exposed to NaHS
Source: BMC Plant Biol. 2024 Jul 18;24:680. doi: 10.1186/s12870-024-05402-z (PMC11256483; doi:10.1186/s12870-024-05402-z)
Supplement: Supplementary file 11 — Supplementary Material 11. [file 12870_2024_5402_MOESM11_ESM.xlsx]

## Sheet: Table S17 Simultaneous enriched
Table S17 Simultaneous enriched DAMs and DEGs in brassinolide synthesis pathway and Aspartate metabolic pathway
Taxon	T1_1	T1_2	T1_3	T3_1	T3_2	T3_3
Brassinolide	3.1994	3.1944	3.194	3.2665	4.5263	4.1624	BRS
Indole-3-acetamide	4.656	4.6009	4.5182	5.7633	5.7609	5.766	BRS
L-Aspartic Acid	2.9358	2.3705	2.3679	4.3534	4.3525	4.3365	AST
L-Tyrosine	3.9512	3.5368	3.6245	6.3264	6.3084	6.3139	AST
Argininosuccinic acid	3.6187	4.3023	3.6132	6.1992	6.2318	6.2083	AST
Nalpha-Acetyl-L-arginine	3.9851	3.854	3.9008	4.845	4.8509	4.8538	AST
