# Supplementary material for: Metabolomics and transcriptomics combined with physiology reveal key metabolic pathway responses in tobacco roots exposed to NaHS
Source: BMC Plant Biol. 2024 Jul 18;24:680. doi: 10.1186/s12870-024-05402-z (PMC11256483; doi:10.1186/s12870-024-05402-z)
Supplement: Supplementary file 12 — Supplementary Material 12. [file 12870_2024_5402_MOESM12_ESM.xlsx]

## Sheet: Sheet1
Table S18 Prime sequences
Primers	Primers sequences (5’-3’)
NtCPD-F(gene70248)	CTGAGCAGAAGCAAGCAAAAGA
NtCPD-R(gene70248)	AGCTATCAGCAAGTCCAGCA
NtDET2-F(gene30735)	TCTTCAAGAGAGTCTTAGAGGTCC
NtDET2-R(gene30735)	ATGGCTCTGGCAAACCTTGA
NtNAGS1-F(gene54060)	TGGCTCGGCTGTCAGATATT
NtNAGS1-R(gene54060)	AACGACTCCACCAGCTCTTC
NtACR-F(gene58257)	TGTGATATCTCTCGTACCATTCTCG
NtACR-R(gene58257)	TCCCATCCGTTGAAACATCTCC
NtPPC3-F(gene1854)	GCGATCGTGACGGTAATCCA
NtPPC3-R(gene1854)	ACACCACTAATCATCTTCAGGTTA
NtAT1G-F(gene7059)	CTAATGCCGGGCTGTTACGA
NtAT1G-R(gene7059)	ATTTCAGGCGGTGTGAGCA
NtBIN2-F(gene16737)	ATCGCGAATGGCTGACTGAA
NtBIN2-R(gene16737)	TTTCCAAGCTTCCTCTGGGC
NtBZR1-F(gene27329)	ACTTATCGCAAGGGATGCAG
NtBZR1-R(gene27329)	CGGAGGACTTGGATGTCGTG
NtBRI1-F(gene76304)	TGGGATTTGCTTCATGGTCCT
NtBRI1-R(gene76304)	ACGGTGGATTATTCGAGGGC
NtAPA1-F(gene34238)	CGTGGTCCTCTTTGGATTCTTG
NtAPA1-R(gene34238)	TACAAAGAGGGGCTATCACGC
NtPCS1-F(gene58153)	TGCTCCTCTACTGTTTTTGCCA
NtPCS1-R(gene58153)	TGGGGTTAGGTACCTGGCTG
NtTAT-F(gene12807)	CACTTGAAGGGGGTGGCAG
NtTAT-R(gene12807)	AGTGTAACTACAGGCGCAATC
NtUBI3-F	GCCGACTACAACATCCAGAAGG
NtUBI3-R	TGCAACACAGCGAGCTTAACC
