# Supplementary material for: Metabolomics and transcriptomics combined with physiology reveal key metabolic pathway responses in tobacco roots exposed to NaHS
Source: BMC Plant Biol. 2024 Jul 18;24:680. doi: 10.1186/s12870-024-05402-z (PMC11256483; doi:10.1186/s12870-024-05402-z)
Supplement: Supplementary file 13 — Supplementary Material 13. [file 12870_2024_5402_MOESM13_ESM.xlsx]

## Sheet: Sheet1
Table S2 Comparison efficiency between sample and reference genome
Sample	Reads mapped	Unique mapped
T3_1 (NaHS_1)	52831997(95.67%)	51236095(92.78%)
T3_2 (NaHS_2)	45819061(95.9%)	44499727(93.14%)
T3_3 (NaHS_3)	39070267(95.78%)	37942442(93.01%)
T1_1 (CK_1)	33821524(67.9%)	32623152(65.49%)
T1_2 (CK_2)	36485562(90.17%)	35378935(87.43%)
T1_3 (CK_3)	48511216(94.06%)	47040742(91.2%)
