# Supplementary material for: Metabolomics and transcriptomics combined with physiology reveal key metabolic pathway responses in tobacco roots exposed to NaHS
Source: BMC Plant Biol. 2024 Jul 18;24:680. doi: 10.1186/s12870-024-05402-z (PMC11256483; doi:10.1186/s12870-024-05402-z)
Supplement: Supplementary file 14 — Supplementary Material 14. [file 12870_2024_5402_MOESM14_ESM.xlsx]

## Sheet: Sheet1
Table S3 Statistics of up-regulated and down-regulated DEGs
group	total	up	down
(CK)T1_vs_T3(NaHS)	3145	2175	970
