# Supplementary material for: Metabolomics and transcriptomics combined with physiology reveal key metabolic pathway responses in tobacco roots exposed to NaHS
Source: BMC Plant Biol. 2024 Jul 18;24:680. doi: 10.1186/s12870-024-05402-z (PMC11256483; doi:10.1186/s12870-024-05402-z)
Supplement: Supplementary file 15 — Supplementary Material 15. [file 12870_2024_5402_MOESM15_ESM.xlsx]

## Sheet: Sheet1
Table S4 Top 10 up-down DEGs statistics
ID	log2FoldChange	pvalue	padj	regulated	description
gene_5026	13.8191	2.40748e-36	1.59598e-33	up	cysteine-rich extensin-like protein-4 [Nicotiana tabacum]
gene_69852	13.3304	4.15071e-24	8.91959e-22	up	PREDICTED: uncharacterized protein LOC107795773 [Nicotiana tabacum]
gene_40614	13.3109	8.09892e-16	7.08731e-14	up	auxin-binding protein ABP19a-like precursor [Nicotiana tabacum]
gene_35261	12.3431	2.29516e-15	1.89297e-13	up	PREDICTED: phylloplanin [Nicotiana sylvestris]
gene_5025	12.2116	7.39698e-28	2.34138e-25	up	PREDICTED: keratinocyte proline-rich protein-like [Nicotiana tabacum]
gene_51266	12.0169	8.54157e-23	1.68128e-20	up	unnamed protein product [Triticum turgidum subsp. durum]
gene_81612	11.6366	4.81194e-19	6.27338e-17	up	heavy metal-associated isoprenylated plant protein 7-like [Nicotiana tomentosiformis]
gene_31897	11.5403	8.54321e-18	9.85766e-16	up	PREDICTED: auxin-binding protein ABP19a-like [Nicotiana sylvestris]
gene_72431	11.5351	4.83164e-23	9.70055e-21	up	protodermal factor 1-like [Nicotiana tomentosiformis]
gene_8136	11.5084	1.27616e-12	7.12155e-11	up	PREDICTED: cytochrome P450 77A3 [Nicotiana sylvestris]
gene_3217	-14.185	7.99354e-36	5.15327e-33	down	berberine bridge enzyme-like 28 [Nicotiana tomentosiformis]
gene_34964	-13.6082	7.14377e-14	4.85486e-12	down	senescence-specific cysteine protease SAG12-like [Nicotiana tomentosiformis]
gene_2377	-12.9226	6.43078e-07	1.09629e-05	down	PREDICTED: polyphenol oxidase, chloroplastic-like [Nicotiana tabacum]
gene_81902	-12.7706	3.86879e-08	8.81232e-07	down	PREDICTED: laccase-14-like [Nicotiana tabacum]
gene_37015	-12.4263	3.84684e-12	1.98035e-10	down	PREDICTED: laccase-14-like [Nicotiana tabacum]
gene_55552	-12.3189	6.05396e-12	3.03649e-10	down	PREDICTED: cationic peroxidase 1-like [Nicotiana sylvestris]
gene_42982	-12.1307	9.5457e-49	1.49061e-45	down	expansin-like B1 [Nicotiana tomentosiformis]
gene_3869	-12.1097	1.42135e-21	2.41252e-19	down	PREDICTED: protein PHLOEM PROTEIN 2-LIKE A9-like [Nicotiana sylvestris]
gene_42813	-12.0042	2.39051e-22	4.49147e-20	down	PREDICTED: uncharacterized protein LOC104232581 [Nicotiana sylvestris]
gene_38492	-11.8505	9.85108e-20	1.40129e-17	down	Peroxidase superfamily protein
