# Supplementary material for: Metabolomics and transcriptomics combined with physiology reveal key metabolic pathway responses in tobacco roots exposed to NaHS
Source: BMC Plant Biol. 2024 Jul 18;24:680. doi: 10.1186/s12870-024-05402-z (PMC11256483; doi:10.1186/s12870-024-05402-z)
Supplement: Supplementary file 16 — Supplementary Material 16. [file 12870_2024_5402_MOESM16_ESM.xlsx]

## Sheet: Table S5 DEGs GO analysis
Table S5 DEGs GO analysis
Ontology	Description	value	group
biological_process	cellular process	2262	up
biological_process	cellular process	1402	down
biological_process	metabolic process	1925	up
biological_process	metabolic process	1920	down
biological_process	biological regulation	973	up
biological_process	biological regulation	605	down
biological_process	response to stimulus	507	up
biological_process	response to stimulus	506	down
biological_process	localization	344	up
biological_process	localization	384	down
biological_process	cellular component organization	447	up
biological_process	cellular component organization	251	down
biological_process	developmental process	240	up
biological_process	developmental process	104	down
biological_process	reproductive process	139	up
biological_process	reproductive process	110	down
biological_process	multicellular organismal process	112	up
biological_process	multicellular organismal process	50	down
biological_process	multi-organism process	68	up
biological_process	multi-organism process	67	down
cellular_component	cell part	2759	up
cellular_component	cell part	1763	down
cellular_component	membrane part	2234	up
cellular_component	membrane part	1513	down
cellular_component	organelle	1485	up
cellular_component	organelle	915	down
cellular_component	membrane	924	up
cellular_component	membrane	581	down
cellular_component	organelle part	764	up
cellular_component	organelle part	405	down
cellular_component	protein-containing complex	608	up
cellular_component	protein-containing complex	250	down
cellular_component	extracellular region	172	up
cellular_component	extracellular region	119	down
cellular_component	cell junction	114	up
cellular_component	cell junction	57	down
cellular_component	cell	58	up
cellular_component	cell	72	down
cellular_component	supramolecular complex	122	up
cellular_component	supramolecular complex	8	down
cellular_component	other organism part	96	up
cellular_component	other organism part	16	down
molecular_function	binding	2815	up
molecular_function	binding	2053	down
molecular_function	catalytic activity	2804	up
molecular_function	catalytic activity	2006	down
molecular_function	transporter activity	333	up
molecular_function	transporter activity	378	down
molecular_function	transcription regulator activity	284	up
molecular_function	transcription regulator activity	158	down
molecular_function	molecular function regulator	187	up
molecular_function	molecular function regulator	86	down
molecular_function	molecular transducer activity	104	up
molecular_function	molecular transducer activity	34	down
molecular_function	antioxidant activity	50	up
molecular_function	antioxidant activity	45	down
molecular_function	structural molecule activity	55	up
molecular_function	structural molecule activity	25	down
