# Supplementary material for: Metabolomics and transcriptomics combined with physiology reveal key metabolic pathway responses in tobacco roots exposed to NaHS
Source: BMC Plant Biol. 2024 Jul 18;24:680. doi: 10.1186/s12870-024-05402-z (PMC11256483; doi:10.1186/s12870-024-05402-z)
Supplement: Supplementary file 17 — Supplementary Material 17. [file 12870_2024_5402_MOESM17_ESM.xlsx]

## Sheet: kegg_enrich_geneset_list_gene1
Table S6 KEGG enrichment analysis of DEGs
gene numb	Term	Richfactor1	logp
94	Photosynthesis	0.0283133	36.029
46	Photosynthesis - antenna proteins	0.0138554	24.307
81	Glyoxylate and dicarboxylate metabolism	0.0243976	20.451
75	Carbon fixation in photosynthetic organisms	0.0225904	19.1319
103	Starch and sucrose metabolism	0.0310241	13.0766
47	Porphyrin and chlorophyll metabolism	0.0141566	11.8882
36	Nitrogen metabolism	0.0108434	11.6341
151	Plant hormone signal transduction	0.0454819	8.1715
49	Glycine, serine and threonine metabolism	0.014759	7.88982
41	Pentose phosphate pathway	0.0123494	7.62091
28	Carotenoid biosynthesis	0.00843373	7.16271
72	Glycolysis / Gluconeogenesis	0.0216867	6.10143
38	Fructose and mannose metabolism	0.0114458	5.6361
30	Tyrosine metabolism	0.00903615	5.54195
102	MAPK signaling pathway - plant	0.0307229	5.23199
40	Alanine, aspartate and glutamate metabolism	0.0120482	5.24675					`
31	Cyanoamino acid metabolism	0.00933735	4.31392
11	Taurine and hypotaurine metabolism	0.00331325	4.32587
57	Glycerophospholipid metabolism	0.0171687	3.8047
7	Phosphonate and phosphinate metabolism	0.00210843	3.33867
28	Sesquiterpenoid and triterpenoid biosynthesis	0.00843373	3.35439
45	Glycerolipid metabolism	0.0135542	3.10806
96	Plant-pathogen interaction	0.0289157	3.04397
53	Cysteine and methionine metabolism	0.0159639	2.4538
17	Ether lipid metabolism	0.00512048	2.38019
58	Amino sugar and nucleotide sugar metabolism	0.0174699	2.26476
31	Valine, leucine and isoleucine degradation	0.00933735	2.22345
23	Ubiquinone and other terpenoid-quinone biosynthesis	0.00692771	2.15952
29	alpha-Linolenic acid metabolism	0.00873494	2.12265
16	Butanoate metabolism	0.00481928	1.79381
18	Arginine biosynthesis	0.00542169	1.66004
25	Fatty acid degradation	0.00753012	1.66024
14	Nicotinate and nicotinamide metabolism	0.00421687	1.54382
22	Ascorbate and aldarate metabolism	0.00662651	1.55628
34	Glutathione metabolism	0.010241	1.47323
10	AGE-RAGE signaling pathway in diabetic complications	0.00301205	1.39266
35	Phosphatidylinositol signaling system	0.0105422	1.3359
