# Supplementary material for: Metabolomics and transcriptomics combined with physiology reveal key metabolic pathway responses in tobacco roots exposed to NaHS
Source: BMC Plant Biol. 2024 Jul 18;24:680. doi: 10.1186/s12870-024-05402-z (PMC11256483; doi:10.1186/s12870-024-05402-z)
Supplement: Supplementary file 18 — Supplementary Material 18. [file 12870_2024_5402_MOESM18_ESM.xlsx]

## Sheet: Supplementary Table S7 KEGG ann
Table S7 KEGG annotation analysis of DEGs
Category	Number	group
Amino acid metabolism	259	UP
Amino acid metabolism	255	down
Biosynthesis of other secondary metabolites	184	UP
Biosynthesis of other secondary metabolites	115	down
Carbohydrate metabolism	359	UP
Carbohydrate metabolism	327	down
Lipid metabolism	230	UP
Lipid metabolism	215	down
Metabolism of cofactors and vitamins	84	UP
Metabolism of cofactors and vitamins	54	down
Metabolism of other amino acids	65	UP
Metabolism of other amino acids	87	down
Metabolism of terpenoids and polyketides	118	UP
Metabolism of terpenoids and polyketides	65	down
Replication and repair	70	UP
Replication and repair	68	down
Nucleotide metabolism	44	UP
Nucleotide metabolism	36	down
Signal transduction	151	UP
Signal transduction	140	down
Transcription	10	UP
Transcription	55	down
Translation	116	UP
Translation	56	down
Transport and catabolism	73	UP
Transport and catabolism	96	down
Endocrine and metabolic disease	13	UP
Endocrine and metabolic disease	1	down
Environmental adaptation	61	UP
Environmental adaptation	60	down
