# Supplementary material for: Metabolomics and transcriptomics combined with physiology reveal key metabolic pathway responses in tobacco roots exposed to NaHS
Source: BMC Plant Biol. 2024 Jul 18;24:680. doi: 10.1186/s12870-024-05402-z (PMC11256483; doi:10.1186/s12870-024-05402-z)
Supplement: Supplementary file 19 — Supplementary Material 19. [file 12870_2024_5402_MOESM19_ESM.xlsx]

## Sheet: Supplementary Table S8 Expressi
Table S8 Expression profile of related transcription factors from DEGs
Taxon	T1_1	T1_2	T1_3	T3_1	T3_2	T3_3	group1	group2
Agene_10556	0	0	0	0.15	1.34	0.52	AP2	up
Agene_1190	1.26	1.24	1.15	0.04	0.02	0.06	AP2	down
Bgene_12186	0	0	0	0.62	0.79	0.54	bZIP	up
Bgene_15253	0.04	0.11	0.06	1.58	1.49	1.77	bZIP	up
Bgene_15935	0.03	0.09	0.11	9.03	9	8.73	bZIP	up
Bgene_16645	0	0	0	2.1	2.72	2.41	bZIP	up
Dgene_17212	0.16	0.05	0.12	1.34	2.09	1.4	Dof	up
Dgene_17521	0.32	0	0.08	1.76	1.11	1.81	Dof	up
Dgene_19762	0.24	0	0.05	1.22	1.09	1.16	Dof	up
Dgene_20210	1.05	1	0.77	17.67	20.9	19.58	Dof	up
Egene_21998	0.42	0.36	0.35	0	0.04	0	ERF	down
Egene_22207	0	0	0	1.95	2.38	1.88	ERF	up
Egene_24002	0	0	0	3.75	6.02	6.51	ERF	up
Egene_24075	0	0	0	0.52	2.63	2.47	ERF	up
Egene_24907	0	0.18	0.15	9.1	7.76	6.27	ERF	up
Egene_27717	0.62	0.5	0.35	0	0	0	ERF	down
Egene_28428	0	0	0	0.28	0.35	0.28	ERF	up
Egene_29915	0	0	0	2.1	3.26	2.49	ERF	up
Egene_31230	0	0	0.04	1.16	1.24	1.08	ERF	up
Ggene_3150	0.75	0.61	0.51	8.12	9.95	6.07	GATA	up
Ggene_33933	0	0	0.17	2.58	4.35	2.67	GATA	up
Ggene_33970	0	0	0	1.63	4.54	4.52	GATA	up
Ggene_37100	0	0	0	0.09	1.05	0.15	GATA	up
Ggene_37246	0.15	0	0.25	1.91	2.76	2.57	GATA	up
Ggene_40376	0	0	0	1.4	1.25	2.19	GATA	up
Ggene_40594	0.06	0	0.22	1.27	1.91	1.49	GATA	up
GRgene_42627	0	0	0	0.96	0.83	0.5	GRF	up
GRgene_44877	0	0	0.19	3.134	3.83	2.66	GRF	up
GRgene_44971	0.06	0	0.3	2.69	2.15	1.74	GRF	up
GRgene_46116	0.06	0.26	0.1	2.92	3.62	3.62	GRF	up
GRgene_50883	14.34	10.62	10.16	0.76	1.36	1.59	GRF	down
GRgene_520	0	0	0	1.03	0.91	0.81	GRF	up
GRgene_52976	3.4	4.18	2.87	0.05	0.06	0.07	GRF	down
GRgene_545	1.51	4.59	3.26	0.11	0.07	0.31	GRF	down
GRgene_56134	0	0	0.41	3.28	6.37	6.35	GRF	up
Hgene_56594	9.47	9.22	10.09	0.29	0.48	0.16	HD-ZIP	down
Lgene_58435	0.89	0.68	0.61	0	0.05	0.12	LBD	down
Lgene_63590	0.2	0.46	0.53	1.78	6.92	4.36	LBD	up
Lgene_64852	8.27	7.18	6.3	0.61	0.84	0.61	LBD	down
Lgene_65328	0	0	0.33	1.59	2.08	0.53	LBD	up
Lgene_65431	0	0	0	1.93	4.12	4.9	LBD	up
Mgene_65716	0	0.03	0.22	0.65	3.19	2.15	MIKC	up
Mgene_68648	0.41	0.12	0.65	3.09	6.76	4.95	MIKC	up
Mgene_68726	0	0.05	0.12	1.08	1.73	1.67	MIKC	up
MYgene_68749	0	0	0	0.1	0.85	0.34	MYB	up
MYgene_70394	0	0	0	0.07	1.21	0.35	MYB	up
MYgene_72257	0	0	0	0.48	0.6	0.15	MYB	up
MYgene_72365	0.27	0.05	0.19	1.57	1.65	3.57	MYB	up
MYgene_72875	6.09	5.17	4.77	0.98	0.34	0.31	MYB	down
MYgene_73352	0	0	0	0.45	0.76	0.53	MYB	up
MYgene_73684	0	0.06	0.09	1.59	1.32	1.39	MYB	up
MYgene_73973	0	0	0	0.67	0.17	0.5	MYB	up
MYgene_7540	0.05	0	0.33	1.52	1.66	1.75	MYB	up
MYgene_77288	0	0	0	1.29	2.57	1.64	MYB	up
MYgene_792	12.17	11.26	11.37	0.03	0.05	0.08	MYB	down
MYgene_79358	0	0	0	0.36	0.93	0.8	MYB	up
MYgene_80657	0.06	0.08	0.05	0.21	1.6	1	MYB	up
MYgene_81469	0.63	0.76	0.54	0	0	0	MYB	down
MYgene_84026	2.62	0.8	4.2	24.05	27.84	31.68	MYB	up
MYgene_84259	0.33	0.06	0.31	5.59	6.8	4.48	MYB	up
Ygene_8738	0.1	0	0	6.29	7.48	5.36	YABBY	up
Ygene_9185	1.99	1.84	1.34	0.89	0.198	0.09	YABBY	down
Ygene_9739	0	0	0.09	2.04	2.34	1.87	YABBY	up
