# Supplementary material for: Metabolomics and transcriptomics combined with physiology reveal key metabolic pathway responses in tobacco roots exposed to NaHS
Source: BMC Plant Biol. 2024 Jul 18;24:680. doi: 10.1186/s12870-024-05402-z (PMC11256483; doi:10.1186/s12870-024-05402-z)
Supplement: Supplementary file 20 — Supplementary Material 20. [file 12870_2024_5402_MOESM20_ESM.xlsx]

## Sheet: Table S9 Up-down DAMs statistic
Table S9 Up-down DAMs statistics
Metabolite	Metab ID	Formula	VIP_pred_OPLS-DA	VIP_PLS-DA	FC(T3/T1)	upd	P_value	FDR	T1_1	T1_2	T1_3	T1_4	T1_5	T1_6	T3_1	T3_2	T3_3	T3_4	T3_5	T3_6	Fragmentation Score	Theoretical Fragmentation Score	Score	KEGG Pathway ID	Retention time	cas_id	KEGG Pathway Description	adducts	HMDB Subclass	ID	KEGG Pathway Second Category	KEGG Pathway First Category	KEGG Compound First Category	Library ID	subclass	mode	formula	M/Z	KEGG Compound Second Category	HMDB Superclass	KEGG Compound ID
PS(22:6(4Z,7Z,10Z,13Z,16Z,19Z)/18:0)	metab_19499	C46H78NO10P	1.82398	1.82514	0.0549291	up	0.01063	0.01221	0.1535	4.6729	0.1539	4.6387	4.621	4.386	0.5053	0.1043	0.1037	0.1027	0.1033	0.1035	-	57.1		-	6.73647	-	-	M-H2O-H	Glycerophospholipids	neg_9135	-	-	-	LMGP03010827;HMDB0012444	Glycerophosphoserines	neg	C46H78NO10P	816.522	-	Lipids and lipid-like molecules	-
Osmundalin	metab_21619	C12H18O8	1.64214	1.64193	0.19944	up	6.84e-05	9.22e-05	2.0783	2.3375	2.6753	2.026	2.2136	2.5938	1.1413	0.2058	0.0019	0.0019	0.0019	1.4244	-	59.8		-	4.92123	54835-71-1	-	M+Na-2H	Organooxygen compounds	neg_11263	-	-	-	HMDB0031304	Carbohydrates and carbohydrate conjugates	neg	C12H18O8	311.076	-	Organic oxygen compounds	-
3-[2,4-dihydroxy-5-(3-methylbut-2-en-1-yl)phenyl]prop-2-enoic acid	metab_750	C14H16O4	2.44222	2.44165	0.342475	up	6.37e-08	1.18e-07	5.7715	5.7521	5.7686	5.7567	5.7599	5.7576	1.3301	1.6298	1.6048	1.9736	2.1126	3.19	-	62		-	3.58758	-	-	M+H, M+ACN+Na	-	pos_753	-	-	-	HMDB0135896	-	pos	C14H16O4	312.122	-	-	-
3-hydroxy-5-(3-hydroxyphenyl)-1-methyl-4-phenylpiperidine-2,6-dione	metab_14896	C18H17NO4	2.30336	2.30313	0.349243	up	2.37e-07	4.1e-07	5.1985	5.2069	5.2396	5.2162	5.2285	5.2139	1.2152	1.4334	1.7217	3.0414	1.39	2.1284	-	51.9		-	3.83842	-	-	M-H	-	neg_4524	-	-	-	HMDB0134802	-	neg	C18H17NO4	310.108	-	-	-
16-Hydroxy-10-oxohexadecanoic acid	metab_16920	C16H30O4	2.18595	2.18587	0.350789	up	1.47e-18	7.64e-17	4.5392	4.5317	4.518	4.5839	4.6312	4.5777	1.6226	1.6003	1.5977	1.5931	1.5958	1.5967	-	69.6		-	6.41435	53833-25-3	-	M-H2O-H	Fatty Acyls	neg_6551	-	-	-	HMDB0041287	Fatty acids and conjugates	neg	C16H30O4	267.196	-	Lipids and lipid-like molecules	-
Furocoumarinic acid glucoside	metab_9038	C17H18O9	2.27074	2.27056	0.39561	up	8.57e-07	1.4e-06	5.4841	5.5491	5.5168	5.4883	5.5009	5.5408	1.8753	1.8704	1.87	3.7379	1.8634	1.8666	-	53.7		-	2.83308	-	-	M+ACN+H	Organooxygen compounds	pos_9062	-	-	-	HMDB0029601	Carbohydrates and carbohydrate conjugates	pos	C17H18O9	408.128	-	Organic oxygen compounds	-
Phenylbutyrylglutamine	metab_12561	C15H20N2O4	2.12771	2.12794	0.409884	up	2.08e-09	4.79e-09	4.8845	4.7792	4.7815	4.8106	4.8079	4.8294	2.303	2.3679	1.9962	1.7445	1.9839	1.4473	-	59.2		-	4.5482	-	-	M-H2O-H, M-H	Carboxylic acids and derivatives	neg_2182	-	-	-	HMDB0011687	Amino acids, peptides, and analogues	neg	C15H20N2O4	273.125	-	Organic acids and derivatives	-
3,4,5-trihydroxy-6-[5-hydroxy-3-methoxy-4-(3-methylbut-2-en-1-yl)-2-[2-oxo-2-(2,4,5-trihydroxyphenyl)ethyl]phenoxy]oxane-2-carboxylic acid	metab_3848	C26H30O13	2.19175	2.19061	0.448144	up	7.6e-05	0.000102	6.0317	6.0071	6.0015	5.9913	6	6.0119	1.544	1.5391	1.5387	3.7233	3.9932	3.8131	-	65.1		-	4.83503	-	-	M+ACN+H	-	pos_3857	-	-	-	HMDB0125485	-	pos	C26H30O13	592.202	-	-	-
3,4,5-trihydroxy-6-{4-[1-hydroxy-3-(5-methoxy-2,2-dimethyl-2H-chromen-6-yl)propyl]phenoxy}oxane-2-carboxylic acid	metab_22045	C27H32O10	2.12278	2.1228	0.459948	up	1.42e-06	2.25e-06	5.4441	5.4382	5.4031	5.4111	5.3963	5.4161	2.0557	2.0331	3.3301	2.0258	3.4764	2.0295	-	66.2		-	4.49258	-	-	M-H2O-H	-	neg_11689	-	-	-	HMDB0125905	-	neg	C27H32O10	497.178	-	-	-
2-(6-{2,4-dihydroxy-3-[(1E)-3-methylbut-1-en-1-yl]benzoyl}-5-(2,4-dihydroxyphenyl)-5-hydroxy-3-methylcyclohex-2-en-1-yl)benzene-1,3-diol	metab_14650	C31H32O8	2.32717	2.32703	0.460703	up	5.58e-11	1.69e-10	6.2543	6.2743	6.2666	6.2548	6.2552	6.2571	2.7876	2.7648	2.7621	3.4655	2.7601	2.7611	-	66		-	3.50833	-	-	M+Cl	-	neg_4277	-	-	-	HMDB0126475	-	neg	C31H32O8	567.183	-	-	-
20-Oxo-leukotriene E4	metab_23020	C23H35NO6S	2.21768	2.21747	0.500696	up	4e-06	6.05e-06	6.4611	6.4729	6.4724	6.4638	6.4691	6.4737	3.9418	2.027	4.0188	2.2454	3.5233	3.6795	-	70.4		-	3.57705	-	-	M+K-2H	Fatty Acyls	neg_12665	-	-	-	LMFA03020065;HMDB0012642	Eicosanoids	neg	C23H35NO6S	490.171	-	Lipids and lipid-like molecules	-
Hydroxygaleon	metab_8349	C20H22O5	2.16286	2.1628	0.505603	up	7.78e-12	3e-11	5.8831	5.8894	5.8888	5.9025	5.8814	5.8934	2.8571	3.041	2.918	3.3607	2.845	2.8483	-	59		-	3.74863	61576-09-8	-	M+Na	Lactones	pos_8370	-	-	-	HMDB0031535	Gamma butyrolactones	pos	C20H22O5	365.134	-	Organoheterocyclic compounds	-
Asparaginyl-Lysine	metab_15095	C10H20N4O4	1.68822	1.68789	0.512658	up	0.001115	0.001369	4.3642	4.4302	4.4553	4.4328	4.5485	4.3118	3.1142	0.7755	3.1427	0.7693	3.0506	2.7552	-	57.1		-	4.0588	-	-	M+Cl	Carboxylic acids and derivatives	neg_4724	-	-	-	HMDB0028736	Amino acids, peptides, and analogues	neg	C10H20N4O4	295.118	-	Organic acids and derivatives	-
1-(beta-D-Ribofuranosyl)-1,4-dihydronicotinamide	metab_15142	C11H16N2O5	2.09264	2.09179	0.523794	up	3.69e-06	5.62e-06	6.1225	6.0728	6.0414	6.0153	5.9796	5.952	2.96	3.0851	1.9628	2.9865	4.2053	3.7567	-	56.2		-	4.12035	-	-	M+Na-2H	Organooxygen compounds	neg_4771	-	-	-	HMDB0011648;HMDB0011643	Carbohydrates and carbohydrate conjugates	neg	C11H16N2O5	277.083	-	Organic oxygen compounds	C15497
2-(6-{2,4-dihydroxy-3-[(1E)-3-methylbut-1-en-1-yl]benzoyl}-5-(2,4-dihydroxyphenyl)-3-(hydroxymethyl)cyclohex-2-en-1-yl)benzene-1,3-diol	metab_21868	C31H32O8	2.27699	2.27699	0.526069	up	1.16e-10	3.33e-10	6.8038	6.8141	6.8235	6.842	6.84	6.8452	3.9452	3.3329	3.8649	3.3255	3.7535	3.3292	-	88.7		-	4.67178	-	-	M+FA-H	-	neg_11512	-	-	-	HMDB0126468	-	neg	C31H32O8	577.204	-	-	-
2-amino-4-{[2-({4-[5-(2-carboxy-2-hydroxyethyl)-2-hydroxyphenyl]-3-hydroxy-2-methylbutan-2-yl}sulfanyl)-1-[(carboxymethyl)-C-hydroxycarbonimidoyl]ethyl]-C-hydroxycarbonimidoyl}butanoic acid	metab_23378	C24H35N3O11S	2.11955	2.11947	0.539289	up	4.13e-22	1.28e-19	6.0481	6.061	6.0499	6.0183	6.0428	6.0478	3.2818	3.259	3.2563	3.2516	3.2543	3.2553	-	52.6		-	3.24507	-	-	M+FA-H	-	neg_13023	-	-	-	HMDB0133280	-	neg	C24H35N3O11S	618.197	-	-	-
2-Phenylethanol glucuronide	metab_21751	C14H18O7	1.91445	1.91436	0.539506	up	1.09e-18	5.97e-17	4.9654	4.9234	4.9545	4.9216	4.9451	4.9047	2.7098	2.6579	2.6553	2.6505	2.6533	2.6542	-	59.7		map01100;map00040	4.78995	-	Metabolic pathways; Pentose and glucuronate interconversions	M-H	Organooxygen compounds	neg_11395	Global and overview maps;Carbohydrate metabolism	Metabolism;Metabolism	-	HMDB0010350	Carbohydrates and carbohydrate conjugates	neg	C14H18O7	297.098	-	Organic oxygen compounds	C03033
L-Nicotianine	metab_9347	C10H12N2O4	1.86747	1.868	0.541229	up	1.68e-06	2.65e-06	4.9848	4.9375	4.9727	4.889	4.9465	4.9594	3.0424	2.8813	3.4045	2.1692	2.668	1.9045	64.4	-		-	2.38803	19701-79-2	-	M+H	Carboxylic acids and derivatives	pos_9371	-	-	-	HMDB0029397	Amino acids, peptides, and analogues	pos	C10H12N2O4	225.087	-	Organic acids and derivatives	-
Salsoline-1-carboxylate	metab_22042	C12H15NO4	1.87831	1.87823	0.549815	up	4.97e-20	5.23e-18	4.8433	4.874	4.875	4.8294	4.8769	4.8494	2.6929	2.6701	2.6675	2.6627	2.6655	2.6664	-	53.7		-	4.49947	31758-50-6	-	M-H	Tetrahydroisoquinolines	neg_11686	-	-	-	HMDB0013067	_	neg	C12H15NO4	236.092	-	Organoheterocyclic compounds	-
Phenethylamine glucuronide	metab_8038	C14H19NO6	1.7927	1.79277	0.551239	up	3.63e-10	9.55e-10	4.5014	4.5196	4.5246	4.3109	4.5962	4.4226	2.4035	2.8362	2.398	2.3931	2.3914	2.3947	-	84.8		map01100;map00040	4.18455	-	Metabolic pathways; Pentose and glucuronate interconversions	M+Na	Organooxygen compounds	pos_8058	Global and overview maps;Carbohydrate metabolism	Metabolism;Metabolism	-	HMDB0010323	Carbohydrates and carbohydrate conjugates	pos	C14H19NO6	320.112	-	Organic oxygen compounds	C03033
Canavalioside	metab_14942	C26H42O12	2.02996	2.02952	0.555012	up	2.43e-07	4.2e-07	5.941	5.9231	5.9259	5.9382	5.9014	5.926	3.352	3.5729	2.2289	3.5376	3.6091	3.4311	-	53.5		-	3.89335	316141-31-8	-	M+FA-H	Prenol lipids	neg_4570	-	-	-	HMDB0036317	Terpene glycosides	neg	C26H42O12	591.265	-	Lipids and lipid-like molecules	-
3-Oxo-alpha-ionol 9-[apiosyl-(1->6)-glucoside]	metab_22993	C24H38O11	2.11958	2.1195	0.556387	up	2.76e-23	2.43e-20	6.2772	6.2719	6.2681	6.2818	6.2797	6.2914	3.5155	3.4927	3.49	3.4852	3.488	3.489	-	82.9		-	3.60458	143363-62-6	-	M+K-2H	Fatty Acyls	neg_12638	-	-	-	HMDB0040672	Fatty acyl glycosides	neg	C24H38O11	539.188	-	Lipids and lipid-like molecules	-
Yucalexin P15	metab_7590	C20H26O4	2.09915	2.09904	0.557786	up	1.04e-21	2.51e-19	6.184	6.1844	6.1838	6.1775	6.1736	6.1641	3.4452	3.4402	3.4398	3.4349	3.4817	3.4364	-	55		-	4.93293	119626-52-7	-	M+2Na-H	Prenol lipids	pos_7610	-	-	-	HMDB0036753	Diterpenoids	pos	C20H26O4	375.154	-	Lipids and lipid-like molecules	-
Aspartylglycosamine	metab_2745	C12H21N3O8	1.82424	1.82398	0.562644	up	9.08e-10	2.22e-09	4.7735	4.7942	4.8132	4.7033	4.814	4.6904	2.6697	2.5338	2.5533	2.8289	2.4421	3.0568	-	51.9		-	2.26187	2776-93-4	-	M+H-2H2O	Organooxygen compounds	pos_2753	-	-	-	HMDB0000489	Carbohydrates and carbohydrate conjugates	pos	C12H21N3O8	300.119	-	Organic oxygen compounds	C04540
N-Methyl-14-O-demethylepiporphyroxine	metab_15097	C20H21NO6	1.85642	1.85657	0.563037	up	4.95e-08	9.31e-08	4.9891	5.013	4.9938	4.9762	5.0448	5.0134	3.5723	2.671	2.6684	2.6636	2.6664	2.6673	-	78.1		-	4.0588	18361-67-6	-	M+Na-2H	Glycerolipids	neg_4726	-	-	-	HMDB0030171	Triradylcglycerols	neg	C20H21NO6	392.109	-	Lipids and lipid-like molecules	-
Cis-Ferulic acid [arabinosyl-(1->3)-[glucosyl-(1->6)]-glucosyl] ester	metab_23137	C27H38O18	1.86487	1.86557	0.564484	up	7.32e-05	9.83e-05	5.4459	5.5358	5.5274	5.5006	5.5312	5.5378	1.9539	3.8329	3.5829	3.6653	1.9268	3.7076	-	89.2		-	3.47395	-	-	M-H	Organooxygen compounds	neg_12782	-	-	-	HMDB0034682	Carbohydrates and carbohydrate conjugates	neg	C27H38O18	649.198	-	Organic oxygen compounds	-
L-Aspartic Acid	metab_15115	C4H7NO4	1.73539	1.73544	0.565717	up	2.26e-09	5.19e-09	4.3534	4.3525	4.3365	4.3703	4.3326	4.367	2.9358	2.3705	2.3679	2.3631	2.3659	2.3669	85.4	-		map01100;map00220;map01110;map00770;map00300;map00760;map01210;map00270;map01200;map00260;map01230;map00460;map00250;map00710;map00970;map00261;map02010;map00410;map00340	4.0861	56-84-8	Metabolic pathways; Arginine biosynthesis; Biosynthesis of secondary metabolites; Pantothenate and CoA biosynthesis; Lysine biosynthesis; Nicotinate and nicotinamide metabolism; 2-Oxocarboxylic acid metabolism; Cysteine and methionine metabolism; Carbon metabolism; Glycine, serine and threonine metabolism; Biosynthesis of amino acids; Cyanoamino acid metabolism; Alanine, aspartate and glutamate m…	M-H	Carboxylic acids and derivatives	neg_4744	Global and overview maps;Amino acid metabolism;Global and overview maps;Metabolism of cofactors and vitamins;Amino acid metabolism;Metabolism of cofactors and vitamins;Global and overview maps;Amino acid metabolism;Global and overview maps;Amino acid metabolism;Global and overview maps;Metabolism of other amino acids;Amino acid metabolism;Energy metabolism;Translation;Biosynthesis of other second…	Metabolism;Metabolism;Metabolism;Metabolism;Metabolism;Metabolism;Metabolism;Metabolism;Metabolism;Metabolism;Metabolism;Metabolism;Metabolism;Metabolism;Genetic Information Processing;Metabolism;Environmental Information Processing;Metabolism;Metabolism	Peptides;Hormones and transmitters	HMDB0000191	Amino acids, peptides, and analogues	neg	C4H7NO4	132.029	Amino acids;Neurotransmitters	Organic acids and derivatives	C00049
L-Tyrosine	metab_9484	C9H11NO3	2.09685	2.09685	0.567115	up	1.14e-11	4.23e-11	6.3264	6.3084	6.3139	6.3385	6.3329	6.3274	3.9512	3.5368	3.6245	3.4194	3.4176	3.5737	-	56.3		map01100;map01110;map00350;map00730;map00965;map00130;map00998;map01230;map00966;map00950;map01210;map00940;map00360;map00970;map00261;map00400;map00460	2.10052	60-18-4	Metabolic pathways; Biosynthesis of secondary metabolites; Tyrosine metabolism; Thiamine metabolism; Betalain biosynthesis; Ubiquinone and other terpenoid-quinone biosynthesis; Biosynthesis of various secondary metabolites - part 2; Biosynthesis of amino acids; Glucosinolate biosynthesis; Isoquinoline alkaloid biosynthesis; 2-Oxocarboxylic acid metabolism; Phenylpropanoid biosynthesis; Phenylalan…	2M+Na	Carboxylic acids and derivatives	pos_9508	Global and overview maps;Global and overview maps;Amino acid metabolism;Metabolism of cofactors and vitamins;Biosynthesis of other secondary metabolites;Metabolism of cofactors and vitamins;Biosynthesis of other secondary metabolites;Global and overview maps;Biosynthesis of other secondary metabolites;Biosynthesis of other secondary metabolites;Global and overview maps;Biosynthesis of other secon…	Metabolism;Metabolism;Metabolism;Metabolism;Metabolism;Metabolism;Metabolism;Metabolism;Metabolism;Metabolism;Metabolism;Metabolism;Metabolism;Genetic Information Processing;Metabolism;Metabolism;Metabolism	Peptides	HMDB0000158	Amino acids, peptides, and analogues	pos	C9H11NO3	385.135	Amino acids	Organic acids and derivatives	C00082
Methionyl-Tryptophan	metab_24616	C16H21N3O3S	1.23525	1.23518	0.573462	up	1.37e-05	1.97e-05	2.566	1.9705	2.0795	2.6286	2.7641	2.3282	1.3912	1.3693	1.3668	1.3622	1.3649	1.3658	-	61.3		-	1.91225	-	-	M-H2O-H	Carboxylic acids and derivatives	neg_14261	-	-	-	HMDB0028984	Amino acids, peptides, and analogues	neg	C16H21N3O3S	316.114	-	Organic acids and derivatives	-
4-Dimethylamino-L-phenylalanine	metab_3093	C11H16N2O2	1.97407	1.97399	0.586771	up	3.34e-12	1.39e-11	5.8698	5.8623	5.859	5.876	5.8629	5.8649	3.1508	3.4443	3.5067	3.5961	3.4354	3.5192	80.9	-		-	3.05177	-	-	M+H	-	pos_3102	-	-	-	-	-	pos	C11H16N2O2	209.128	-	-	C18619
Fluvoxamino acid	metab_16702	C14H17F3N2O3	1.75146	1.75194	0.591471	up	1.39e-05	2e-05	4.9181	4.8592	5.0604	5.2095	5.1262	4.9373	4.2378	2.6855	2.8456	2.6781	2.6808	2.6818	-	53.8		-	6.19518	88699-91-6	-	2M-H	Benzene and substituted derivatives	neg_6332	-	-	-	HMDB0060950	Trifluoromethylbenzenes	neg	C14H17F3N2O3	635.234	-	Benzenoids	-
Austin	metab_3707	C27H32O9	2.05482	2.05477	0.591815	up	4.04e-13	2.65e-12	6.4135	6.4215	6.4396	6.4406	6.4206	6.4183	3.7048	3.9959	3.6993	3.9462	3.7729	3.696	-	76.1		-	4.46473	61103-89-7	-	M+Na	Carboxylic acids and derivatives	pos_3716	-	-	-	HMDB0034463	Tetracarboxylic acids and derivatives	pos	C27H32O9	523.192	-	Organic acids and derivatives	-
6-({2-[({4,5-dihydroxy-6-methyl-3-[(3,4,5-trihydroxy-6-methyloxan-2-yl)oxy]oxan-2-yl}oxy)methyl]-4,5,6-trihydroxyoxan-3-yl}oxy)-3,4,5-trihydroxyoxane-2-carboxylic acid	metab_15294	C24H40O20	1.96049	1.96052	0.596544	up	4.87e-10	1.25e-09	5.9289	5.9643	5.9447	5.9697	5.9872	5.9689	3.563	3.4832	3.7467	3.7634	3.0911	3.6883	-	61.6		-	4.31273	-	-	M+FA-H	-	neg_4923	-	-	-	HMDB0127465	-	neg	C24H40O20	693.214	-	-	-
DG(22:2(13Z,16Z)/22:6(4Z,7Z,10Z,13Z,16Z,19Z)/0:0)	metab_19575	C47H76O5	1.96833	1.96845	0.596976	up	2.14e-07	3.73e-07	6.1645	6.1322	6.1716	6.1658	6.1443	6.1252	4.5677	3.6793	3.146	3.5395	3.738	3.3629	-	83.7		-	6.69533	-	-	M+K-2H	Glycerolipids	neg_9211	-	-	-	HMDB0007672	Diradylglycerols	neg	C47H76O5	757.524	-	Lipids and lipid-like molecules	-
Kuwanol D	metab_23707	C25H28O5	1.84223	1.84213	0.598703	up	1.54e-18	7.83e-17	5.2553	5.2489	5.2397	5.2511	5.254	5.2069	3.1497	3.1269	3.1243	3.185	3.1223	3.1232	-	55.3		-	2.97573	123702-93-2	-	M+K-2H	Linear 1,3-diarylpropanoids	neg_13352	-	-	-	LMPK12120120;HMDB0034017	Chalcones and dihydrochalcones	neg	C25H28O5	445.139	-	Phenylpropanoids and polyketides	-
3,8-Dihydroxy-6-methoxy-7(11)-eremophilen-12,8-olide	metab_21857	C16H24O5	1.68313	1.68292	0.60108	up	2.18e-06	3.4e-06	4.6729	4.5273	4.6909	4.5736	4.6663	4.6509	2.895	2.4095	3.0519	2.4021	2.4049	3.5338	-	64.5		-	4.68617	-	-	M+K-2H	Prenol lipids	neg_11501	-	-	-	HMDB0041551	Terpene lactones	neg	C16H24O5	333.109	-	Lipids and lipid-like molecules	-
Isoleucylproline	metab_3163	C11H20N2O3	1.80493	1.80495	0.604219	up	2e-09	4.63e-09	5.2288	5.1733	5.1913	5.1844	5.0867	5.1358	2.9834	2.9783	3.5579	2.973	2.9713	3.2703	-	53		-	3.21025	37462-92-3	-	M+H-H2O	Carboxylic acids and derivatives	pos_3172	-	-	-	HMDB0011174	Amino acids, peptides, and analogues	pos	C11H20N2O3	211.144	-	Organic acids and derivatives	-
Austinol	metab_3820	C25H30O8	1.95816	1.95814	0.604257	up	2.59e-14	2.45e-13	6.0168	6.0194	6	6.0161	6.0129	6.0212	3.7829	3.5644	3.7019	3.6394	3.5573	3.5606	-	51.7		-	4.75827	72040-27-8	-	M+Na	Furopyrans	pos_3829	-	-	-	HMDB0034464	_	pos	C25H30O8	481.181	-	Organoheterocyclic compounds	-
6-{[3-(3,4-dihydroxyphenyl)propanoyl]oxy}-3,4,5-trihydroxyoxane-2-carboxylic acid	metab_23057	C15H18O10	1.80855	1.80846	0.604719	up	1.68e-18	8.38e-17	5.101	5.1319	5.1711	5.111	5.1507	5.1049	3.1226	3.0998	3.0972	3.0924	3.0952	3.0961	-	71		-	3.5496	-	-	M-H	-	neg_12702	-	-	-	HMDB0124981	-	neg	C15H18O10	357.082	-	-	-
20-Hydroxy-leukotriene E4	metab_24119	C23H37NO6S	1.85101	1.85091	0.607156	up	2.22e-10	6.05e-10	5.4547	5.447	5.4508	5.4496	5.4435	5.4523	3.5856	3.17	3.2341	3.1898	3.5605	3.1156	-	66		map00590	2.67903	111844-33-8	Arachidonic acid metabolism	M+K-2H	Fatty Acyls	neg_13764	Lipid metabolism	Metabolism	-	LMFA03020062;LMFA03020025;HMDB0012639	Eicosanoids	neg	C23H37NO6S	492.183	-	Lipids and lipid-like molecules	C03577
6-(2,4-dihydroxyphenyl)-2-{4-[(E)-2-(2,4-dihydroxyphenyl)ethenyl]-2,6-dihydroxyphenyl}-4-methylcyclohex-3-ene-1-carboxylic acid	metab_3587	C28H26O8	1.96432	1.96424	0.607705	up	1.1e-17	3.93e-16	6.1226	6.1043	6.1047	6.0847	6.0973	6.085	3.7898	3.6941	3.6937	3.6887	3.687	3.6903	-	68.2		-	4.13503	-	-	M+CH3OH+H	-	pos_3596	-	-	-	HMDB0126249	-	pos	C28H26O8	523.192	-	-	-
Seryltyrosine	metab_16169	C12H16N2O5	2.06317	2.06311	0.60791	up	1.67e-12	7.39e-12	6.7526	6.7592	6.7436	6.7518	6.7489	6.749	4.1043	3.8701	4.3558	4.1445	4.0459	4.1061	-	75.2		-	5.521	21435-27-8	-	3M-H	Carboxylic acids and derivatives	neg_5798	-	-	-	HMDB0029051	Amino acids, peptides, and analogues	neg	C12H16N2O5	803.303	-	Organic acids and derivatives	-
6-{[2-(2,4-dihydroxyphenyl)-3-(3,7-dimethylocta-2,6-dien-1-yl)-7-hydroxy-4-oxo-3,4-dihydro-2H-1-benzopyran-5-yl]oxy}-3,4,5-trihydroxyoxane-2-carboxylic acid	metab_15545	C31H36O12	2.08797	2.08797	0.614178	up	4.65e-15	5.79e-14	6.9868	7.0022	7.0025	7.0208	7.0235	7.0289	4.2209	4.3461	4.4251	4.3462	4.3067	4.1893	-	73.2		-	4.67178	-	-	M+Na-2H	-	neg_5174	-	-	-	HMDB0129651	-	neg	C31H36O12	621.193	-	-	-
3,4,5-trihydroxy-6-{4-[3-(5-methoxy-2,2-dimethyl-2H-chromen-6-yl)propanoyl]phenoxy}oxane-2-carboxylic acid	metab_22356	C27H30O10	1.8238	1.82382	0.617417	up	1.41e-08	2.88e-08	5.4974	5.5019	5.4611	5.4671	5.4717	5.5355	3.8299	3.1091	3.4903	3.1568	3.6455	3.1054	-	52.2		-	4.189	-	-	M-H2O-H	-	neg_12000	-	-	-	HMDB0125859	-	neg	C27H30O10	495.161	-	-	-
3-Hydroxy-DL-kynurenine	metab_742	C10H12N2O4	1.66099	1.66121	0.620526	up	1.34e-07	2.38e-07	4.6851	4.6604	4.5755	4.6678	4.5644	4.6765	3.5394	2.8254	2.7299	2.725	2.7232	2.7266	60.6	-		-	3.53865	-	-	M+H-H2O, M+H	Organooxygen compounds	pos_745	-	-	-	HMDB0000732	Carbonyl compounds	pos	C10H12N2O4	225.086	-	Organic oxygen compounds	C02794
4-Hydroxyretinoic acid glucuronide	metab_3383	C26H36O9	1.86695	1.86681	0.620925	up	5.42e-14	4.66e-13	5.7525	5.7133	5.6824	5.717	5.7024	5.6707	3.5135	3.5084	3.508	3.5031	3.7188	3.5047	-	71.5		-	3.69265	-	-	M+2Na-H	Prenol lipids	pos_3392	-	-	-	HMDB0061688	Terpene glycosides	pos	C26H36O9	537.207	-	Lipids and lipid-like molecules	-
2-O-Methylcytosine	metab_9561	C5H7N3O	1.71116	1.71102	0.62587	up	1.4e-10	3.95e-10	4.8685	4.9078	4.9161	4.9046	4.8383	4.8782	3.2836	2.9315	2.931	3.0201	3.2527	2.9277	56.4	-		-	1.89188	3289-47-2	-	M+H	Diazines	pos_9585	-	-	-	HMDB0004339	Pyrimidines and pyrimidine derivatives	pos	C5H7N3O	126.066	-	Organoheterocyclic compounds	-
2-(6-{2,4-dihydroxy-3-[(1E)-3-hydroxy-3-methylbut-1-en-1-yl]benzoyl}-5-(2,4-dihydroxyphenyl)-3-methylcyclohex-2-en-1-yl)benzene-1,3-diol	metab_23421	C31H32O8	1.96597	1.96588	0.626038	up	6.4e-09	1.37e-08	6.5277	6.5093	6.5104	6.498	6.4965	6.4914	4.0615	4.1147	3.9147	4.3113	4.4985	3.5346	-	57.6		-	3.2107	-	-	M+Cl	-	neg_13066	-	-	-	HMDB0126471	-	neg	C31H32O8	567.183	-	-	-
6-(4-{5,7-dihydroxy-3-[(2Z)-4-hydroxy-3-(4-methylpent-3-en-1-yl)but-2-en-1-yl]-6-(3-methylbut-2-en-1-yl)-4-oxo-4H-chromen-2-yl}-3-hydroxyphenoxy)-3,4,5-trihydroxyoxane-2-carboxylic acid	metab_7303	C36H42O13	1.93566	1.93546	0.630117	up	7.95e-12	3.06e-11	6.3049	6.3066	6.302	6.2889	6.3188	6.292	3.9113	3.9063	3.9058	3.9009	3.8992	4.3002	-	53.2		-	5.42167	-	-	M+ACN+Na	-	pos_7323	-	-	-	HMDB0129746	-	pos	C36H42O13	746.273	-	-	-
Epidermin	metab_3941	C11H19NO6	1.90683	1.90677	0.63182	up	9.48e-20	8.61e-18	6.1419	6.1338	6.1068	6.0833	6.1498	6.1165	3.8748	3.8698	3.8694	3.8644	3.8627	3.866	-	57.2		-	5.10047	126050-09-7	-	2M+NH4	Organooxygen compounds	pos_3950	-	-	-	HMDB0034777	Carbohydrates and carbohydrate conjugates	pos	C11H19NO6	540.28	-	Organic oxygen compounds	-
7alpha,8alpha-Dihydroxycalonectrin	metab_899	C19H26O8	1.96226	1.96216	0.631863	up	2.91e-21	5.16e-19	6.469	6.4865	6.5052	6.5028	6.48	6.4591	4.1038	4.0988	4.0984	4.0935	4.0917	4.095	-	55.2		-	4.65358	95673-99-7	-	M+ACN+Na, 2M+K	Prenol lipids	pos_902	-	-	-	HMDB0038916	Sesquiterpenoids	pos	C19H26O8	803.301	-	Lipids and lipid-like molecules	-
Hydroxynalidixic acid	metab_556	C12H12N2O4	1.71419	1.71406	0.632265	up	1.73e-10	4.8e-10	5.0524	5.0266	4.8903	4.9934	4.9967	4.9823	3.0531	3.1712	3.0718	3.0427	3.4778	3.1157	-	57.6		-	2.35307	3759-18-0	-	M+H-H2O, M+H	Diazanaphthalenes	pos_559	-	-	-	HMDB0060826	Naphthyridines	pos	C12H12N2O4	249.087	-	Organoheterocyclic compounds	-
Glucosylgalactosyl hydroxylysine	metab_125	C18H34N2O13	1.89772	1.89765	0.632367	up	3.29e-19	2.27e-17	6.0716	6.0696	6.0297	6.0896	6.0783	6.1043	3.8428	3.8378	3.8374	3.8324	3.8307	3.8656	-	72.9		-	5.38678	32448-35-4	-	M+NH4, M+Na, M+H-2H2O	Fatty Acyls	pos_127	-	-	-	HMDB0000585	Fatty acyl glycosides	pos	C18H34N2O13	509.199	-	Lipids and lipid-like molecules	-
Isoleucyl-Hydroxyproline	metab_9135	C11H20N2O4	1.88577	1.88552	0.640026	up	5.49e-10	1.4e-09	6.1815	6.1768	6.1858	6.1915	6.1885	6.1603	3.8034	3.9482	3.6622	4.2779	4.1932	3.8511	-	50.8		-	2.7351	-	-	M+H-H2O	Carboxylic acids and derivatives	pos_9159	-	-	-	HMDB0028908	Amino acids, peptides, and analogues	pos	C11H20N2O4	227.139	-	Organic acids and derivatives	-
O-methoxycatechol-O-sulphate	metab_24212	C7H8O5S	1.67263	1.67262	0.643385	up	5.15e-15	6.31e-14	4.8528	4.8624	4.8681	4.8641	4.8731	4.8887	3.1482	3.1219	3.1882	3.1967	3.0825	3.0562	-	56.5		-	2.58103	-	-	M-H	Organic sulfuric acids and derivatives	neg_13857	-	-	-	HMDB0060013	Arylsulfates	neg	C7H8O5S	203.001	-	Organic acids and derivatives	-
5-NITRO-2-PHENYLPROPYLAMINOBENZOIC ACID [NPPB]	metab_7206	C16H16N2O4	1.78344	1.78314	0.645811	up	2.78e-10	7.46e-10	5.6234	5.6301	5.6201	5.623	5.5987	5.5659	3.6636	3.4701	3.4696	3.4647	3.9556	3.7137	61.7	-		-	5.59633	-	-	M+H	-	pos_7226	-	-	-	-	-	pos	C16H16N2O4	301.118	-	-	-
Phenylalanyl-Serine	metab_15053	C12H16N2O4	1.56604	1.56645	0.645964	up	7.26e-05	9.76e-05	4.82	4.7517	4.6993	4.8926	4.9175	4.6112	3.7831	3.8155	2.3311	3.0421	2.4523	3.1104	-	53.1		-	4.01072	-	-	2M+FA-H	Carboxylic acids and derivatives	neg_4682	-	-	-	HMDB0029004	Amino acids, peptides, and analogues	neg	C12H16N2O4	549.218	-	Organic acids and derivatives	-
Argininosuccinic acid	metab_9206	C10H18N4O6	1.86367	1.86343	0.646689	up	1.62e-08	3.26e-08	6.1992	6.2318	6.2083	6.2011	6.1877	6.2159	3.6187	4.3023	3.6132	4.113	4.0602	4.379	-	58.1		map01100;map00220;map00250;map01110;map01230	2.66788	2387-71-5	Metabolic pathways; Arginine biosynthesis; Alanine, aspartate and glutamate metabolism; Biosynthesis of secondary metabolites; Biosynthesis of amino acids	2M+ACN+H	Carboxylic acids and derivatives	pos_9230	Global and overview maps;Amino acid metabolism;Amino acid metabolism;Global and overview maps;Global and overview maps	Metabolism;Metabolism;Metabolism;Metabolism;Metabolism	Peptides	HMDB0000052	Amino acids, peptides, and analogues	pos	C10H18N4O6	622.275	Amino acids	Organic acids and derivatives	C03406
Porphobilinogen	metab_24361	C10H14N2O4	1.59283	1.59278	0.651007	up	6.3e-08	1.17e-07	4.6325	4.6341	4.6059	4.6199	4.6004	4.62	2.9272	3.0221	3.2001	2.5904	2.8946	3.4078	-	60		map01100;map01110;map00860	2.35297	487-90-1	Metabolic pathways; Biosynthesis of secondary metabolites; Porphyrin and chlorophyll metabolism	M+Na-2H	Organonitrogen compounds	neg_14006	Global and overview maps;Global and overview maps;Metabolism of cofactors and vitamins	Metabolism;Metabolism;Metabolism	-	HMDB0000245	Amines	neg	C10H14N2O4	247.072	-	Organic nitrogen compounds	C00931
(S)-17-Hydroxy-9,11,13,15-octadecatetraynoic acid	metab_23335	C18H20O3	1.6169	1.61685	0.654476	up	2.29e-12	9.85e-12	4.6951	4.6813	4.753	4.7161	4.715	4.6596	3.1295	3.1098	3.1603	2.8947	3.0961	3.0757	-	69.9		-	3.29383	123154-43-8	-	M+Na-2H	Fatty Acyls	neg_12980	-	-	-	HMDB0038995	Fatty acids and conjugates	neg	C18H20O3	305.114	-	Lipids and lipid-like molecules	-
L-beta-aspartyl-L-phenylalanine	metab_3183	C13H16N2O5	1.54697	1.54744	0.654624	up	1.74e-05	2.47e-05	4.5435	4.697	4.6336	4.6827	4.6099	4.7353	2.7044	2.6994	4.0478	2.9452	2.8281	3.0419	-	70.2		-	3.26428	-	-	M+H-H2O	Peptidomimetics	pos_3192	-	-	-	HMDB0011167	Hybrid peptides	pos	C13H16N2O5	263.102	-	Organic acids and derivatives	-
4-Hydroxy-3-polyprenylbenzoate	metab_25816	C17H22O3	1.6961	1.69598	0.658177	up	8.67e-15	9.77e-14	5.2575	5.2219	5.2148	5.2424	5.181	5.2166	3.4359	3.4131	3.4104	3.4056	3.4084	3.5511	-	71.9		map00130;map01110	6.59933	-	Ubiquinone and other terpenoid-quinone biosynthesis; Biosynthesis of secondary metabolites	M+FA-H	Prenol lipids	neg_6720	Metabolism of cofactors and vitamins;Global and overview maps	Metabolism;Metabolism	-	HMDB0060388	Monoterpenoids	neg	C17H22O3	319.154	-	Lipids and lipid-like molecules	C18131
3,4,5-trihydroxy-6-{[2-(2-hydroxy-4-methoxyphenyl)propanoyl]oxy}oxane-2-carboxylic acid	metab_14421	C16H20O10	1.77765	1.77737	0.660103	up	3.16e-09	7.1e-09	5.8542	5.8375	5.8219	5.8339	5.8444	5.8477	3.9733	3.5665	3.8038	3.5852	4.2138	3.9886	-	67.3		-	3.22445	-	-	M+FA-H	-	neg_4047	-	-	-	HMDB0133871	-	neg	C16H20O10	417.103	-	-	-
8-Deoxy-11,13-dihydroxygrosheimin	metab_15442	C15H20O5	1.68702	1.68696	0.66459	up	1.9e-10	5.23e-10	5.3119	5.2772	5.3207	5.3156	5.2766	5.2873	3.6693	3.5247	3.488	3.5142	3.2261	3.7012	-	69.7		-	4.51383	83551-03-5	-	M+FA-H	Prenol lipids	neg_5071	-	-	-	HMDB0041144	Terpene lactones	neg	C15H20O5	325.129	-	Lipids and lipid-like molecules	-
24-Norursa-3,12-dien-11-one	metab_5928	C29H44O	1.81533	1.81526	0.665685	up	1.84e-22	7.48e-20	6.0915	6.1031	6.1169	6.113	6.1157	6.1231	4.0747	4.0696	4.0692	4.0643	4.0625	4.0659	56.9	-		-	6.92798	-	-	M+H	-	pos_5944	-	-	-	-	-	pos	C29H44O	409.346	-	-	-
Saccharopine	metab_10790	C11H20N2O6	1.67483	1.67469	0.668601	up	1.49e-08	3.02e-08	5.3424	5.3635	5.3647	5.3296	5.3261	5.3225	3.4835	3.4607	3.4581	4.1092	3.4561	3.457	59	-		map01100;map00310;map01110;map00300;map01230	0.657433	997-68-2	Metabolic pathways; Lysine degradation; Biosynthesis of secondary metabolites; Lysine biosynthesis; Biosynthesis of amino acids	M-H, M+K-2H	Carboxylic acids and derivatives	neg_409	Global and overview maps;Amino acid metabolism;Global and overview maps;Amino acid metabolism;Global and overview maps	Metabolism;Metabolism;Metabolism;Metabolism;Metabolism	-	HMDB0000279	Amino acids, peptides, and analogues	neg	C11H20N2O6	275.124	-	Organic acids and derivatives	C00449
Amylose	metab_25820	C2H6.[C12H20O11]n	1.84808	1.84799	0.675469	up	1.2e-11	4.43e-11	6.5522	6.5443	6.5262	6.5729	6.5444	6.5667	4.2626	4.3801	4.4349	4.66	4.2782	4.533	-	68.4		map01100;map00500;map01110	6.07843	9005-82-7;6118-87-2	Metabolic pathways; Starch and sucrose metabolism; Biosynthesis of secondary metabolites	2M+FA-H	Organooxygen compounds	neg_6221	Global and overview maps;Carbohydrate metabolism;Global and overview maps	Metabolism;Metabolism;Metabolism	-	HMDB0038852;HMDB0003403	Carbohydrates and carbohydrate conjugates	neg	C2H6.[C12H20O11]n	785.292	-	Organic oxygen compounds	C00718
N-trans-feruloyloctopamine	metab_3882	C18H19NO5	1.67381	1.67387	0.684783	up	1.5e-08	3.05e-08	5.6121	5.625	5.6005	5.614	5.6133	5.6058	4.0744	4.1467	3.5278	3.8719	3.9086	3.5276	80.7	-		-	4.92592	66648-44-0	-	M+H-H2O	Cinnamic acids and derivatives	pos_3891	-	-	-	HMDB0032805	Hydroxycinnamic acids and derivatives	pos	C18H19NO5	312.122	-	Phenylpropanoids and polyketides	-
3,4,5-trihydroxy-6-[(8-{2-[(3-methylbut-2-enoyl)oxy]propan-2-yl}-2-oxo-2H,8H,9H-furo[2,3-h]chromen-9-yl)oxy]oxane-2-carboxylic acid	metab_3994	C25H28O12	1.85756	1.85753	0.68571	up	3.74e-18	1.63e-16	6.817	6.819	6.795	6.8124	6.7936	6.8161	4.7094	4.674	4.6905	4.6777	4.6181	4.6466	-	65		-	5.2053	-	-	M+ACN+H	-	pos_4003	-	-	-	HMDB0128921	-	pos	C25H28O12	562.191	-	-	-
2-amino-4-({1-[(carboxymethyl)-C-hydroxycarbonimidoyl]-2-{[1-hydroxy-1-(4-methoxyphenyl)-4-methyl-3-oxopentan-2-yl]sulfanyl}ethyl}-C-hydroxycarbonimidoyl)butanoic acid	metab_21839	C23H33N3O9S	1.19812	1.19909	0.685926	up	0.01116	0.01279	4.2012	4.2063	3.9773	3.8713	3.9433	4.1018	3.5718	3.2505	2.9788	2.7926	0.8241	3.2521	-	52.8		-	4.7068	-	-	M-H	-	neg_11483	-	-	-	HMDB0132953	-	neg	C23H33N3O9S	526.182	-	-	-
Cinncassiol C1 19-glucoside	metab_21607	C26H38O12	1.7534	1.75331	0.686001	up	1.92e-12	8.4e-12	6.1081	6.0888	6.0958	6.0766	6.0847	6.0632	4.2209	4.1278	4.254	3.9689	4.1942	4.2825	-	56.3		-	4.93518	-	-	M+Na-2H	Prenol lipids	neg_11251	-	-	-	HMDB0035167	Terpene glycosides	neg	C26H38O12	563.213	-	Lipids and lipid-like molecules	-
Eremopetasidione	metab_20404	C14H20O3	1.69106	1.69085	0.687697	up	3.43e-11	1.08e-10	5.7014	5.7006	5.7187	5.7114	5.711	5.6903	4.0773	3.6641	3.8876	3.9511	4.0177	3.9443	-	74.1		-	6.14698	163135-94-2	-	M-H	Prenol lipids	neg_10044	-	-	-	HMDB0040778	Sesquiterpenoids	neg	C14H20O3	235.133	-	Lipids and lipid-like molecules	-
Cortolone-3-glucuronide	metab_20177	C27H42O11	1.70264	1.70254	0.69133	up	1.54e-17	5.12e-16	5.7895	5.8284	5.8693	5.8364	5.8382	5.7873	4.0495	4.0266	4.024	4.0192	4.022	4.0229	-	84.5		-	6.28433	56162-46-0	-	M+FA-H	Steroids and steroid derivatives	neg_9817	-	-	-	HMDB0010320	Steroidal glycosides	neg	C27H42O11	587.271	-	Lipids and lipid-like molecules	-
6-Feruloylglucose 2,3,4-trihydroxy-3-methylbutylglycoside	metab_21067	C21H30O12	1.71319	1.71312	0.696277	up	1.62e-19	1.27e-17	6.0191	5.983	5.9735	6.0013	5.9705	5.988	4.1918	4.1689	4.1663	4.1615	4.1643	4.1652	-	77.2		-	5.48665	257939-69-8	-	2M-H	Fatty Acyls	neg_10709	-	-	-	HMDB0036214	Fatty acyl glycosides	neg	C21H30O12	947.345	-	Lipids and lipid-like molecules	-
Epioxylubimin	metab_19693	C15H24O3	1.58282	1.5831	0.698433	up	2.52e-06	3.9e-06	5.4348	5.4533	5.4115	5.418	5.4169	5.4185	4.4978	3.8723	3.4879	3.4297	3.9962	3.4482	-	58.7		-	6.61992	69350-60-3	-	M-H	Prenol lipids	neg_9330	-	-	-	HMDB0035613	Sesquiterpenoids	neg	C15H24O3	251.165	-	Lipids and lipid-like molecules	-
Cynaroside A	metab_23361	C21H32O10	1.68329	1.6833	0.698869	up	1.01e-14	1.11e-13	5.8339	5.8455	5.8365	5.8311	5.8554	5.8268	4.146	4.1562	4.0908	4.0359	4.0064	4.0435	-	70.4		-	3.26635	117804-06-5	-	M+FA-H	Prenol lipids	neg_13006	-	-	-	HMDB0040532	Terpene lactones	neg	C21H32O10	489.197	-	Lipids and lipid-like molecules	-
NPC	metab_22409	C28H30N4O6	1.76324	1.76312	0.70045	up	3.84e-14	3.45e-13	6.4559	6.4275	6.4329	6.4467	6.4432	6.4511	4.4799	4.458	4.4725	4.6116	4.4441	4.6127	-	64.6		-	4.13408	-	-	M+Na-2H	Camptothecins	neg_12053	-	-	-	HMDB0060499	_	neg	C28H30N4O6	539.188	-	Alkaloids and derivatives	C16543
DHAP(10:0)	metab_8068	C13H25O7P	1.67865	1.67863	0.702478	up	5.46e-12	2.17e-11	5.8913	5.9049	5.9067	5.8621	5.9064	5.8811	4.2061	4.1323	4.1298	4.3078	3.9595	4.0971	62.6	-		-	4.13503	-	-	M+H	Organooxygen compounds	pos_8088	-	-	-	HMDB0011675	Carbonyl compounds	pos	C13H25O7P	325.139	-	Organic oxygen compounds	-
(Z)-11-Eicosen-1-ol	metab_17432	C20H40O	1.47247	1.47235	0.703001	up	7.24e-14	5.98e-13	4.5494	4.515	4.5504	4.6236	4.4575	4.4934	3.2076	3.1848	3.1822	3.1774	3.1802	3.1811	-	55.4		-	7.01782	62442-62-0	-	M+FA-H	Fatty Acyls	neg_7065	-	-	-	HMDB0034933	Fatty alcohols	neg	C20H40O	341.305	-	Lipids and lipid-like molecules	-
Perilloside B	metab_22440	C16H24O7	1.53468	1.53475	0.704678	up	1.98e-10	5.45e-10	4.9504	4.9585	4.979	5.0212	5.0402	4.9366	3.5936	3.4788	3.742	3.4137	3.3817	3.4475	-	59		-	4.10668	-	-	M+FA-H	Prenol lipids	neg_12084	-	-	-	HMDB0040465	Terpene glycosides	neg	C16H24O7	373.151	-	Lipids and lipid-like molecules	-
Phlorisobutyrophenone 2-glucoside	metab_23202	C16H22O9	1.56449	1.56419	0.704884	up	2.1e-08	4.18e-08	5.2083	5.2294	5.2661	5.2576	5.2709	5.2177	3.9338	3.2413	3.678	3.7343	3.7781	3.8039	-	88.8		-	3.41833	17004-75-0	-	M+FA-H	Organooxygen compounds	neg_12847	-	-	-	HMDB0029651	Carbohydrates and carbohydrate conjugates	neg	C16H22O9	403.124	-	Organic oxygen compounds	-
Squamocin K	metab_17442	C35H62O6	1.59509	1.59504	0.707971	up	5.08e-15	6.25e-14	5.4118	5.3954	5.4283	5.4315	5.3901	5.3827	3.8302	3.8074	3.9239	3.8	3.8027	3.8037	-	52.7		-	7.03155	161169-70-6	-	M+FA-H	Fatty Acyls	neg_7075	-	-	-	HMDB0029957	Fatty alcohols	neg	C35H62O6	623.451	-	Lipids and lipid-like molecules	-
Naematolone	metab_23803	C17H22O5	1.01055	1.01105	0.708798	up	0.0006959	0.0008685	2.9777	2.8885	2.4378	2.0375	2.3486	2.9271	1.867	1.8445	1.8419	1.8372	1.84	1.8409	-	58.6		-	2.90012	92121-62-5	-	M+Na-2H	Prenol lipids	neg_13448	-	-	-	HMDB0035781	Sesquiterpenoids	neg	C17H22O5	327.119	-	Lipids and lipid-like molecules	-
Alpha-Linolenoyl ethanolamide	metab_5749	C20H35NO2	1.76206	1.76201	0.711013	up	4.02e-08	7.66e-08	6.8244	6.8361	6.7898	6.8272	6.8024	6.7788	5.1557	4.9025	4.6162	4.5983	5.2837	4.4936	-	75		-	7.19048	-	-	2M+H	Organonitrogen compounds	pos_5763	-	-	-	HMDB0013624	Amines	pos	C20H35NO2	643.544	-	Organic nitrogen compounds	C13828
Miraxanthin-III	metab_8345	C17H18N2O5	1.6023	1.6022	0.711159	up	4.09e-12	1.67e-11	5.5326	5.5114	5.5394	5.5274	5.5098	5.5509	3.7909	3.9529	3.8857	4.0638	3.8704	4.0261	55.9	-		-	3.75562	-	-	M+H	-	pos_8366	-	-	-	-	-	pos	C17H18N2O5	331.128	-	-	C08556
5-Methoxy-DL-tryptophan	metab_9030	C12H14N2O3	1.41572	1.41555	0.712674	up	6.52e-06	9.68e-06	4.6012	4.6167	4.5962	4.6418	4.5387	4.6534	2.9244	3.7471	2.9189	3.0118	3.6449	3.455	59.4	-		-	2.84008	-	-	M+H	-	pos_9054	-	-	-	-	-	pos	C12H14N2O3	235.108	-	-	-
5-O-Feruloylnigrumin	metab_3129	C21H25NO10	1.76073	1.76069	0.712793	up	5.8e-15	6.93e-14	6.71	6.6868	6.7039	6.695	6.6937	6.7043	4.8093	4.8488	4.7356	4.7945	4.6676	4.7963	-	65.3		-	3.10138	-	-	M+H-H2O	Fatty Acyls	pos_3138	-	-	-	HMDB0038735	Fatty acyl glycosides	pos	C21H25NO10	434.147	-	Lipids and lipid-like molecules	-
15-Deacetylneosolaniol	metab_15648	C17H24O7	1.36767	1.36758	0.721885	up	1.08e-07	1.95e-07	4.2522	4.2575	4.2976	4.3253	4.3328	4.2489	2.9881	3.1485	3.1689	2.8434	3.4569	2.9588	-	62.5		-	4.82433	76348-84-0	-	M+Cl	Prenol lipids	neg_5277	-	-	-	HMDB0036157	Sesquiterpenoids	neg	C17H24O7	375.119	-	Lipids and lipid-like molecules	C02951
Momordol	metab_17362	C26H48O5	1.50741	1.5074	0.722463	up	3.12e-14	2.88e-13	5.1238	5.064	5.0891	4.9856	5.0981	5.1411	3.6952	3.6724	3.6698	3.665	3.6678	3.6687	-	75.5		-	6.93522	189156-42-1	-	M+FA-H	Fatty Acyls	neg_6995	-	-	-	HMDB0029804	Fatty alcohols	neg	C26H48O5	485.347	-	Lipids and lipid-like molecules	-
Descarbonyl-lacosamide	metab_8017	C11H16N2O2	1.45468	1.45484	0.725839	up	2.7e-08	5.28e-08	4.7722	4.9797	4.8438	4.8507	4.9208	4.9386	3.3609	3.898	3.5307	3.3506	3.5824	3.5466	-	51.1		-	4.2195	-	-	2M+ACN+H	Carboxylic acids and derivatives	pos_8037	-	-	-	HMDB0060813	Amino acids, peptides, and analogues	pos	C11H16N2O2	458.274	-	Organic acids and derivatives	-
2-[3-hydroxy-4-(methoxymethyl)phenyl]-3,4-dihydro-2H-1-benzopyran-3,5,7-triol	metab_7099	C17H18O6	1.57763	1.57761	0.726362	up	4.4e-10	1.14e-09	5.6682	5.6839	5.7025	5.6856	5.6969	5.7028	4.2725	3.9209	4.2583	4.2836	4.0926	3.971	-	65.1		-	5.79192	-	-	M+NH4	-	pos_7119	-	-	-	HMDB0127845	-	pos	C17H18O6	336.143	-	-	-
4-Hydroxyproline galactoside	metab_24133	C11H19NO8	1.62286	1.62274	0.727757	up	3.55e-16	6.64e-15	6.0055	6.0036	6.0101	6.0169	5.99	5.9837	4.3471	4.3874	4.2994	4.3905	4.3758	4.4099	-	87.2		-	2.67152	80185-44-0	-	M-H2O-H	Fatty Acyls	neg_13778	-	-	-	HMDB0029354	Fatty alcohol esters	neg	C11H19NO8	274.093	-	Lipids and lipid-like molecules	-
Piperalol	metab_3097	C15H24O3	1.46891	1.46883	0.728655	up	3.5e-17	1.01e-15	4.9595	4.9252	4.9658	4.9197	4.8972	4.9163	3.5997	3.5946	3.5942	3.5893	3.5875	3.5909	-	68.5		-	3.05877	100288-35-5	-	M+K	Organooxygen compounds	pos_3106	-	-	-	HMDB0035767	Alcohols and polyols	pos	C15H24O3	291.133	-	Organic oxygen compounds	-
3,4,5-trihydroxy-6-(3-methoxyphenoxy)oxane-2-carboxylic acid	metab_15105	C13H16O8	1.29668	1.2963	0.72947	up	0.0003155	0.000403	4.4035	4.5103	4.4298	4.5967	4.4327	4.439	3.5454	2.1783	3.6556	3.4757	3.4623	3.2404	-	51.8		-	4.07248	-	-	M-H	-	neg_4734	-	-	-	HMDB0135642	-	neg	C13H16O8	299.077	-	-	-
11b-Hydroxyprogesterone	metab_20240	C20H28O4	1.67995	1.67984	0.734259	up	8.92e-11	2.61e-10	6.6289	6.6215	6.6451	6.603	6.6248	6.6177	4.7365	4.7598	4.8872	5.0722	5.0183	4.7026	-	80.1		-	6.24318	-	-	2M+FA-H	Steroids and steroid derivatives	neg_9880	-	-	-	HMDB0004031	Pregnane steroids	neg	C20H28O4	709.399	-	Lipids and lipid-like molecules	C05498
Aspartyl-Tryptophan	metab_8487	C15H17N3O5	1.25959	1.25955	0.734726	up	2.28e-07	3.95e-07	3.9479	3.4431	3.7938	3.9112	3.8782	4.0029	2.8211	2.8161	2.8156	2.8107	2.809	2.8123	-	72.3		-	3.56665	-	-	M+H-H2O	Carboxylic acids and derivatives	pos_8508	-	-	-	HMDB0028764	Amino acids, peptides, and analogues	pos	C15H17N3O5	302.113	-	Organic acids and derivatives	-
5-hydroxy-1,7-bis(4-hydroxyphenyl)hept-1-en-3-one	metab_1816	C19H20O4	1.64303	1.64296	0.734964	up	1.49e-12	6.71e-12	6.3334	6.3192	6.3299	6.3279	6.3551	6.3425	4.7786	4.5744	4.7054	4.51	4.6692	4.7012	-	54.8		-	4.35255	-	-	M+2Na-H, 2M+ACN+Na	-	pos_1822	-	-	-	HMDB0141065	-	pos	C19H20O4	688.27	-	-	-
(20S)-1alpha,20,25-trihydroxy-26,27-dimethyl-24a-homovitamin D3	metab_1251	C29H48O4	1.53604	1.5359	0.735731	up	8.53e-10	2.09e-09	5.5865	5.6178	5.512	5.5804	5.653	5.5843	4.053	4.048	4.0476	4.0427	4.4337	4.0442	61.5	-		-	7.07315	-	-	M+H, M+Na	-	pos_1256	-	-	-	LMST03020475	-	pos	C29H48O4	461.362	-	-	-
Nb-Acetyl-Nb-methyltryptamine	metab_2923	C13H16N2O	1.52449	1.5242	0.736196	up	6.52e-09	1.39e-08	5.5378	5.5427	5.5299	5.549	5.5561	5.5373	3.9795	4.0585	3.7563	4.3315	4.2214	4.1299	65.1	-		-	2.74907	-	-	M+H	Indoles and derivatives	pos_2932	-	-	-	HMDB0029837	Indoles	pos	C13H16N2O	217.133	-	Organoheterocyclic compounds	-
L-5-Hydroxytryptophan	metab_13432	C11H12N2O3	1.58198	1.58176	0.737242	up	1.82e-12	8e-12	5.9232	5.9044	5.9246	5.9276	5.9083	5.9225	4.3704	4.2396	4.2618	4.4049	4.4654	4.4346	64	-		map01100;map00380	1.59393	-	Metabolic pathways; Tryptophan metabolism	M-H	Indoles and derivatives	neg_3058	Global and overview maps;Amino acid metabolism	Metabolism;Metabolism	-	HMDB0000472;MJDBOTE0000438	Tryptamines and derivatives	neg	C11H12N2O3	219.077	-	Organoheterocyclic compounds	C00643
3beta-3-Hydroxy-18-lupen-21-one	metab_1245	C30H48O2	1.53552	1.53547	0.737287	up	9.12e-19	5.27e-17	5.5852	5.5765	5.5307	5.5788	5.5627	5.5558	4.1101	4.1051	4.1046	4.0997	4.098	4.1013	-	68.4		-	7.03848	29367-66-6	-	M+H-H2O, M+NH4	Prenol lipids	pos_1250	-	-	-	HMDB0035355	Triterpenoids	pos	C30H48O2	423.361	-	Lipids and lipid-like molecules	-
3,4,5-trihydroxy-6-[(2,3,5-trihydroxy-6-{[(3,4,5-trihydroxy-6-methyloxan-2-yl)oxy]methyl}oxan-4-yl)oxy]oxane-2-carboxylic acid	metab_3964	C18H30O16	1.56495	1.56487	0.738772	up	4.46e-08	8.45e-08	5.9685	5.9499	5.9157	5.9532	5.9413	5.9388	3.9714	4.644	4.2112	4.5272	4.6049	4.3906	-	57.4		-	5.13532	-	-	M+CH3OH+H	-	pos_3973	-	-	-	HMDB0124746	-	pos	C18H30O16	535.192	-	-	-
Indolylacryloylglycine	metab_1768	C13H12N2O3	1.71434	1.71427	0.742873	up	3.55e-20	4.03e-18	7.0886	7.094	7.0846	7.0811	7.0791	7.0861	5.257	5.2561	5.2735	5.2657	5.2388	5.2908	-	50.5		-	4.94687	3475-68-1	-	M+H-H2O, M+H	Carboxylic acids and derivatives	pos_1774	-	-	-	HMDB0006005	Amino acids, peptides, and analogues	pos	C13H12N2O3	245.092	-	Organic acids and derivatives	-
4Alpha-hydroxymethyl-5alpha-cholesta-8,24-dien-3beta-ol	metab_297	C28H46O2	1.49234	1.49227	0.745347	up	3.92e-15	5e-14	5.4003	5.3766	5.4012	5.501	5.4465	5.4374	4.0524	4.0474	4.047	4.0421	4.0403	4.0436	-	50.8		-	6.92117	-	-	M+H-2H2O, M+Na, M+H-H2O	Steroids and steroid derivatives	pos_299	-	-	-	LMST01010234;HMDB0012172;HMDB0062392	Cholestane steroids	pos	C28H46O2	437.339	-	Lipids and lipid-like molecules	-
DG(22:4(7Z,10Z,13Z,16Z)/22:6(4Z,7Z,10Z,13Z,16Z,19Z)/0:0)	metab_4878	C47H72O5	1.63392	1.63417	0.745853	up	4.26e-07	7.17e-07	6.782	6.7647	6.7372	6.7417	6.772	6.7143	5.7719	4.9737	4.8563	4.9101	4.8496	4.853	-	77.9		-	7.07315	-	-	M+H-H2O	Glycerolipids	pos_4890	-	-	-	HMDB0007701	Diradylglycerols	pos	C47H72O5	699.531	-	Lipids and lipid-like molecules	-
Gamma-Glutamylvaline	metab_13316	C10H18N2O5	1.34254	1.34239	0.747296	up	6.49e-08	1.2e-07	4.5688	4.6069	4.5351	4.5118	4.4705	4.4905	3.288	3.529	3.2626	3.2578	3.2606	3.7155	-	56.8		-	1.18923	2746-34-1	-	M-H	Carboxylic acids and derivatives	neg_2941	-	-	-	HMDB0011172	Amino acids, peptides, and analogues	neg	C10H18N2O5	245.114	-	Organic acids and derivatives	-
Salicyluric acid	metab_21664	C9H9NO4	1.25853	1.2584	0.75078	up	3.2e-06	4.9e-06	4.1601	4.2076	4.1227	4.1798	4.1827	4.1351	3.286	3.0981	3.1134	2.6291	3.21	3.4276	84.8	-		-	4.87317	487-54-7	-	M-H	Benzene and substituted derivatives	neg_11308	-	-	-	HMDB0000840	Benzoic acids and derivatives	neg	C9H9NO4	194.045	-	Benzenoids	C07588
7-hydroxyolanzapine	metab_25094	C17H20N4OS	1.52748	1.5274	0.751032	up	1.3e-19	1.08e-17	5.8126	5.8103	5.8195	5.8266	5.8124	5.7896	4.3875	4.3647	4.362	4.3572	4.36	4.361	-	75.5		-	0.73825	-	-	M+Cl	Phenol ethers	neg_14741	-	-	-	HMDB0060958	_	neg	C17H20N4OS	363.106	-	Benzenoids	-
2-(4-hydroxy-3-methoxyphenyl)-3,4-dihydro-2H-1-benzopyran-3,7-diol	metab_15470	C16H16O5	1.47103	1.47098	0.7556	up	7.35e-19	4.47e-17	5.4871	5.4959	5.5039	5.464	5.5027	5.4921	4.1714	4.1486	4.146	4.1412	4.1439	4.1449	-	70		-	4.55505	-	-	M-H2O-H	-	neg_5099	-	-	-	HMDB0135092	-	neg	C16H16O5	269.082	-	-	-
Indole-3-ethanol	metab_4174	C10H11NO	1.41372	1.41368	0.755907	up	4.22e-10	1.09e-09	5.1076	5.1153	5.1532	5.1098	5.1291	5.1083	3.8561	3.7879	3.932	4.0987	3.7511	3.7976	88.4	-		map00380	5.68718	-	Tryptophan metabolism	M+H	Indoles and derivatives	pos_4183	Amino acid metabolism	Metabolism	-	HMDB0003447	Indoles	pos	C10H11NO	162.091	-	Organoheterocyclic compounds	C00955
Xi-2,3-Dihydro-2-oxo-1H-indole-3-acetic acid	metab_14894	C10H9NO3	1.46738	1.46732	0.756648	up	8.91e-15	1e-13	5.4858	5.4758	5.5006	5.4972	5.4906	5.4887	4.1043	4.1355	4.2208	4.1213	4.1997	4.1405	-	64.4		-	3.83842	2971-31-5	-	M+FA-H	Indoles and derivatives	neg_4522	-	-	-	HMDB0035514	Indolyl carboxylic acids and derivatives	neg	C10H9NO3	236.056	-	Organoheterocyclic compounds	-
5-hydroxy-8-(2-hydroxypropan-2-yl)-4-propyl-2H,8H,9H-furo[2,3-h]chromen-2-one	metab_13675	C17H20O5	1.58816	1.58811	0.760856	up	1.3e-15	1.96e-14	6.5565	6.5495	6.5364	6.5373	6.5265	6.5359	5.0568	4.9627	4.9727	4.9712	4.9223	4.9685	-	56.4		-	2.33138	-	-	M+Na-2H	-	neg_3301	-	-	-	HMDB0130120	-	neg	C17H20O5	325.107	-	-	-
3,4,5-trihydroxy-6-{[1-hydroxy-1-(1-oxo-1H-isochromen-3-yl)butan-2-yl]oxy}oxane-2-carboxylic acid	metab_3316	C19H22O10	1.50445	1.50436	0.761062	up	3.65e-17	1.03e-15	5.8774	5.8574	5.8757	5.8897	5.8927	5.8613	4.425	4.4757	4.4721	4.4845	4.4956	4.4807	-	58.3		-	3.55965	-	-	M+NH4	-	pos_3325	-	-	-	HMDB0130067	-	pos	C19H22O10	428.156	-	-	-
Taraxacoside	metab_15229	C18H22O10	1.55359	1.55349	0.761586	up	2.18e-17	6.89e-16	6.279	6.277	6.2709	6.2766	6.2805	6.2872	4.7932	4.7735	4.743	4.7595	4.8066	4.8162	-	58.2		-	4.22337	98449-40-2	-	M+FA-H	Organooxygen compounds	neg_4858	-	-	-	HMDB0030055	Carbohydrates and carbohydrate conjugates	neg	C18H22O10	443.119	-	Organic oxygen compounds	-
2'-Dehydroplectaniaxanthin	metab_19500	C40H54O2	1.30719	1.30691	0.761641	up	6.8e-09	1.45e-08	4.6497	4.4112	4.614	4.5424	4.3978	4.4452	3.4142	3.3914	3.3887	3.3839	3.6415	3.3877	-	59.1		-	6.73647	16796-12-6	-	M+Na-2H	Prenol lipids	neg_9136	-	-	-	HMDB0040743	Tetraterpenoids	neg	C40H54O2	587.392	-	Lipids and lipid-like molecules	-
6-Hydroxy-3-succinoylpyridine	metab_3230	C9H9NO4	1.46937	1.46923	0.762823	up	1.37e-13	1.04e-12	5.6583	5.6552	5.6605	5.6623	5.6436	5.644	4.3404	4.2819	4.252	4.2607	4.4145	4.3311	89.7	-		map01100;map00760	3.36232	-	Metabolic pathways; Nicotinate and nicotinamide metabolism	M+H	-	pos_3239	Global and overview maps;Metabolism of cofactors and vitamins	Metabolism;Metabolism	-	-	-	pos	C9H9NO4	196.06	-	-	C19631
Moupinamide	metab_7894	C18H19NO4	1.69494	1.69487	0.764137	up	3.18e-21	5.55e-19	7.5527	7.5528	7.5555	7.5568	7.5389	7.5501	5.7729	5.7943	5.7588	5.7661	5.7646	5.7647	93.9	-		-	4.41557	66648-43-9	-	M+H	Phenols	pos_7914	-	-	-	HMDB0029365	Methoxyphenols	pos	C18H19NO4	314.138	-	Benzenoids	C02717
3,4,5-trihydroxy-6-[3-hydroxy-2-(3-methylbut-2-en-1-yl)phenoxy]oxane-2-carboxylic acid	metab_132	C17H22O8	1.62011	1.62006	0.76457	up	2.57e-16	5.15e-15	6.9315	6.9268	6.9025	6.9217	6.9085	6.8987	5.2257	5.3278	5.3077	5.2588	5.3064	5.2961	-	55.6		-	6.0717	-	-	M+NH4, M+Na, M+H	-	pos_134	-	-	-	HMDB0126175	-	pos	C17H22O8	372.165	-	-	-
[3,4,5-trihydroxy-6-(hydroxymethyl)oxan-2-yl] 3,4,5-trihydroxybenzoate	metab_13657	C13H16O10	1.39305	1.39283	0.76498	up	1.41e-10	3.97e-10	5.1294	5.154	5.1858	5.1766	5.1557	5.139	4.0005	3.9573	3.7452	3.9213	4.0723	3.9761	72.8	-		-	2.2781	-	-	M-H	-	neg_3283	-	-	-	-	-	neg	C13H16O10	331.067	-	-	-
Uralenolide	metab_4740	C30H44O4	1.44278	1.44281	0.766057	up	7.25e-07	1.19e-06	5.7206	5.8262	5.6826	5.672	5.7404	5.8268	4.8617	4.0561	4.2917	4.6036	4.1786	4.4148	60.1	-		-	6.74047	111150-27-7	-	M+H	Steroids and steroid derivatives	pos_4750	-	-	-	HMDB0038797	_	pos	C30H44O4	469.329	-	Lipids and lipid-like molecules	-
Allantoin	metab_10813	C4H6N4O3	1.40899	1.40887	0.768378	up	1.54e-08	3.11e-08	5.421	5.4063	5.4128	5.4175	5.4229	5.4015	4.174	4.2492	4.1134	3.8249	4.2152	4.385	92.9	-		-	0.704617	97-59-6	-	M-H, M+Cl	Azoles	neg_432	-	-	-	HMDB0000462;MJDBOTE0001088	Imidazoles	neg	C4H6N4O3	157.036	-	Organoheterocyclic compounds	C01551
Cinnzeylanine	metab_15460	C22H34O8	1.4717	1.47161	0.769622	up	2.09e-09	4.82e-09	5.9071	5.8888	5.9078	5.8822	5.8923	5.918	4.6566	4.4901	4.5706	4.2306	4.6209	4.6726	-	56.9		-	4.54133	62203-47-8	-	M+FA-H	Prenol lipids	neg_5089	-	-	-	HMDB0036011	Diterpenoids	neg	C22H34O8	471.223	-	Lipids and lipid-like molecules	-
PE(14:0/22:5(4Z,7Z,10Z,13Z,16Z))	metab_17541	C41H72NO8P	1.36705	1.36694	0.775372	up	4.52e-12	1.83e-11	5.064	5.1138	5.201	5.25	5.2517	5.1597	4.0329	4.0101	4.0075	4.0027	4.0055	4.0064	-	97.8		map01100;map00564;map01110;map00563;map04136	7.19027	-	Metabolic pathways; Glycerophospholipid metabolism; Biosynthesis of secondary metabolites; Glycosylphosphatidylinositol (GPI)-anchor biosynthesis; Autophagy - other	M-H	Glycerophospholipids	neg_7174	Global and overview maps;Lipid metabolism;Global and overview maps;Glycan biosynthesis and metabolism;Transport and catabolism	Metabolism;Metabolism;Metabolism;Metabolism;Cellular Processes	Lipids	HMDB0008845	Glycerophosphoethanolamines	neg	C41H72NO8P	736.485	Phospholipids	Lipids and lipid-like molecules	C00350
N2-Malonyl-D-tryptophan	metab_52	C14H14N2O5	1.67978	1.6797	0.775395	up	1.1e-19	9.49e-18	7.799	7.7935	7.7864	7.7868	7.7787	7.777	6.0414	6.0381	6.0376	6.0373	6.0076	6.0639	73.9	-		-	4.93988	-	-	M+H-2H2O, M+H-H2O, M+Na, M+H	-	pos_53	-	-	-	-	-	pos	C14H14N2O5	291.097	-	-	C03414
Tyramine glucuronide	metab_21943	C14H19NO7	1.18732	1.18705	0.775879	up	2.01e-06	3.14e-06	4.1108	4.0066	4.1551	4.1405	4.1143	4.0514	2.9967	3.4154	2.9712	2.9664	3.4215	3.2975	-	86.7		map01100;map00040	4.59623	27972-85-6	Metabolic pathways; Pentose and glucuronate interconversions	M-H2O-H	Organooxygen compounds	neg_11587	Global and overview maps;Carbohydrate metabolism	Metabolism;Metabolism	-	HMDB0010328	Carbohydrates and carbohydrate conjugates	neg	C14H19NO7	294.098	-	Organic oxygen compounds	C03033
Dolicholide	metab_19858	C28H46O6	1.28306	1.28312	0.776443	up	5.9e-07	9.79e-07	4.7198	4.6559	4.9963	4.4864	4.7414	4.875	3.997	3.6261	3.6235	3.6187	3.6215	3.6225	-	74.4		-	6.48293	85228-11-1	-	M+FA-H	Organooxygen compounds	neg_9496	-	-	-	HMDB0034086	Alcohols and polyols	neg	C28H46O6	523.327	-	Organic oxygen compounds	-
6-hydroxy-2-phenyl-4H-chromen-4-one	metab_24643	C15H10O3	1.23967	1.23966	0.778035	up	4.06e-11	1.26e-10	4.3045	4.3216	4.2822	4.328	4.3329	4.3271	3.4598	3.4289	3.2477	3.3428	3.3358	3.3334	-	53.3		-	1.84122	-	-	M-H2O-H	-	neg_14288	-	-	-	HMDB0141530	-	neg	C15H10O3	219.044	-	-	C14137
Aspartyl-Tyrosine	metab_24192	C13H16N2O6	1.39403	1.39394	0.778085	up	3.4e-15	4.41e-14	5.4262	5.4213	5.4359	5.4347	5.4436	5.4202	4.2214	4.175	4.2504	4.2193	4.2814	4.2007	-	58.6		-	2.6128	-	-	M-H2O-H	Carboxylic acids and derivatives	neg_13837	-	-	-	HMDB0028765	Amino acids, peptides, and analogues	neg	C13H16N2O6	277.083	-	Organic acids and derivatives	-
Pisumic acid	metab_20768	C15H22O5	1.41902	1.41887	0.778447	up	3.27e-14	3e-13	5.6751	5.6424	5.6376	5.644	5.6248	5.6257	4.3744	4.3516	4.351	4.3735	4.4495	4.4514	-	61.2		-	5.8238	-	-	M+Cl	Prenol lipids	neg_10408	-	-	-	HMDB0039241	Sesquiterpenoids	neg	C15H22O5	317.114	-	Lipids and lipid-like molecules	-
Brassinolide	metab_10373	C28H48O6	1.11629	1.11642	0.778727	up	0.0004308	0.000545	3.2665	4.5263	4.1624	4.1796	4.1636	4.2962	3.1994	3.1944	3.194	3.189	3.1873	3.1906	-	69.3		map01100;map00905;map01110;map04075	6.66377	72962-43-7	Metabolic pathways; Brassinosteroid biosynthesis; Biosynthesis of secondary metabolites; Plant hormone signal transduction	M+NH4	Steroids and steroid derivatives	pos_6233	Global and overview maps;Metabolism of terpenoids and polyketides;Global and overview maps;Signal transduction	Metabolism;Metabolism;Metabolism;Environmental Information Processing	Steroids	HMDB0034081;HMDB0041130;LMST01140001	Steroid lactones	pos	C28H48O6	498.379	28-Carbon atoms	Lipids and lipid-like molecules	C08814
Dolichosterone	metab_17016	C28H46O5	1.28898	1.28882	0.779731	up	2.93e-07	5.01e-07	4.9995	4.6681	4.8092	4.814	4.7598	4.9575	3.8424	3.6712	3.6685	3.6637	4.1054	3.6675	-	61.9		-	6.51025	85797-15-5	-	M+FA-H	Steroids and steroid derivatives	neg_6648	-	-	-	HMDB0034336	Bile acids, alcohols and derivatives	neg	C28H46O5	507.332	-	Lipids and lipid-like molecules	-
Xanthurenic acid	metab_14247	C10H7NO4	1.31119	1.31117	0.779856	up	1e-11	3.77e-11	4.8747	4.8861	4.8611	4.8561	4.83	4.8803	3.8462	3.8847	3.6825	3.8283	3.7751	3.7501	68.5	-		map00380	3.052	59-00-7	Tryptophan metabolism	M-H	Quinolines and derivatives	neg_3873	Amino acid metabolism	Metabolism	-	HMDB0000881	Quinoline carboxylic acids	neg	C10H7NO4	204.03	-	Organoheterocyclic compounds	C02470
Fluvoxamine acid	metab_972	C14H17F3N2O3	1.5267	1.52668	0.780262	up	4.55e-17	1.24e-15	6.5794	6.5803	6.5754	6.5688	6.568	6.5839	5.1513	5.1694	5.126	5.1406	5.1044	5.0915	74.8	-		-	5.22623	-	-	M+H, 2M+ACN+Na	-	pos_975	-	-	-	-	-	pos	C14H17F3N2O3	700.27	-	-	-
Cinncassiol A 19-glucoside	metab_21867	C26H40O12	1.48942	1.48926	0.780398	up	4.25e-13	2.77e-12	6.3013	6.2819	6.2714	6.2878	6.258	6.2481	4.9118	4.913	4.7712	4.8767	4.9655	4.9425	-	64.9		-	4.67178	73599-12-9	-	M+K-2H	Prenol lipids	neg_11511	-	-	-	HMDB0035165	Terpene glycosides	neg	C26H40O12	581.199	-	Lipids and lipid-like molecules	-
N-Acetyl-L-phenylalanine	metab_7630	C11H13NO3	1.1821	1.18256	0.780596	up	2.38e-05	3.33e-05	4.3391	4.3716	4.3074	4.2356	4.2807	4.2511	3.0343	3.3405	3.8341	3.5427	3.351	3.0255	88.7	-		map01100;map00360	4.86995	2018-61-3	Metabolic pathways; Phenylalanine metabolism	M+H	Carboxylic acids and derivatives	pos_7650	Global and overview maps;Amino acid metabolism	Metabolism;Metabolism	-	HMDB0000512	Amino acids, peptides, and analogues	pos	C11H13NO3	208.097	-	Organic acids and derivatives	C03519
1-(3-Methylbutanoyl)-6-apiosylglucose	metab_23021	C16H28O11	1.43673	1.43665	0.780733	up	1.43e-11	5.21e-11	5.8691	5.8587	5.8759	5.841	5.8802	5.863	4.7014	4.4178	4.6251	4.5813	4.5945	4.5562	-	62.3		-	3.57705	467242-31-5	-	M+FA-H	Fatty Acyls	neg_12666	-	-	-	HMDB0039953	Fatty acyl glycosides	neg	C16H28O11	441.161	-	Lipids and lipid-like molecules	-
Epoxyeremopetasinorol	metab_15369	C13H20O3	1.29274	1.29275	0.781571	up	9.84e-11	2.85e-10	4.7858	4.7736	4.7569	4.7724	4.7764	4.7873	3.8	3.6703	3.8573	3.6002	3.7605	3.7063	-	79.2		-	4.42325	182127-78-2	-	M-H2O-H	Oxanes	neg_4998	-	-	-	HMDB0029670	_	neg	C13H20O3	205.123	-	Organoheterocyclic compounds	-
Lacto-N-triaose	metab_15254	C20H35NO16	1.28138	1.28118	0.781845	up	6.52e-08	1.21e-07	4.7905	4.8164	4.8841	4.7771	4.7173	4.6979	3.7885	3.5537	3.7361	4.0314	3.5996	3.716	-	63.1		-	4.25773	75645-27-1	-	M-H	Organooxygen compounds	neg_4883	-	-	-	HMDB0006592	Carbohydrates and carbohydrate conjugates	neg	C20H35NO16	544.193	-	Organic oxygen compounds	-
7-Sulfocholic acid	metab_2510	C24H40O8S	1.43455	1.43443	0.783514	up	1e-12	5.83e-12	5.9061	5.8808	5.9043	5.9188	5.9413	5.8949	4.5068	4.6207	4.6256	4.6446	4.6582	4.7169	-	55		-	0.949733	60320-05-0	-	M+2Na	Steroids and steroid derivatives	pos_2516	-	-	-	HMDB0002421;LMST05020039	Bile acids, alcohols and derivatives	pos	C24H40O8S	267.11	-	Lipids and lipid-like molecules	-
8-Propanoylneosolaniol	metab_15963	C22H30O9	1.40146	1.40145	0.78376	up	4.97e-11	1.52e-10	5.6595	5.6797	5.66	5.6566	5.6505	5.6819	4.3849	4.4522	4.543	4.2664	4.4736	4.5202	-	54.8		-	5.25197	111112-47-1	-	M+FA-H	Isoquinolines and derivatives	neg_5592	-	-	-	HMDB0038562	Benzylisoquinolines	neg	C22H30O9	483.186	-	Organoheterocyclic compounds	-
Natamycin	metab_7788	C33H47NO13	1.49236	1.49234	0.784155	up	6.45e-13	3.97e-12	6.4099	6.4088	6.4283	6.4098	6.3968	6.4203	4.9382	5.1113	5.0553	4.9956	5.1069	4.9629	-	91.8		-	4.58342	7681-93-8	-	M+K	Organooxygen compounds	pos_7808	-	-	-	HMDB0014964	Carbohydrates and carbohydrate conjugates	pos	C33H47NO13	704.265	-	Organic oxygen compounds	C08073
Beta-D-Glucopyranosyl anthranilate	metab_14549	C13H17NO7	1.07372	1.07396	0.785031	up	4.36e-05	5.98e-05	3.85	3.6911	3.4428	3.7887	3.383	3.8094	3.1326	2.6461	2.9933	2.9603	2.8676	2.6424	-	54.4		-	3.39085	-	-	M-H2O-H	Organooxygen compounds	neg_4176	-	-	-	HMDB0041517	Carbohydrates and carbohydrate conjugates	neg	C13H17NO7	280.082	-	Organic oxygen compounds	-
5-Methyltetrahydropteroyltri-L-glutamate	metab_15717	C30H39N9O12	1.43482	1.43468	0.78943	up	5.91e-13	3.68e-12	6.0534	6.081	6.0608	6.0976	6.062	6.0914	4.7979	4.7106	4.7281	4.8863	4.8291	4.82	-	79.7		-	4.91437	-	-	M-H2O-H	Pteridines and derivatives	neg_5346	-	-	-	HMDB0012177	Pterins and derivatives	neg	C30H39N9O12	698.256	-	Organoheterocyclic compounds	C04489
Annoglaxin	metab_12369	C35H62O8	1.33244	1.33238	0.792518	up	9.15e-07	1.49e-06	5.5516	5.553	5.6263	5.4999	5.4723	5.4946	4.5534	4.3317	4.499	3.96	4.6959	4.268	-	58		-	6.56503	-	-	M+Na-2H, M+Cl	Fatty Acyls	neg_1990	-	-	-	HMDB0033603	Fatty alcohols	neg	C35H62O8	645.436	-	Lipids and lipid-like molecules	-
Indole-3-acetamide	metab_9469	C10H10N2O	1.38587	1.38585	0.793062	up	3.38e-13	2.27e-12	5.7633	5.7609	5.766	5.7776	5.7476	5.7735	4.656	4.6009	4.5182	4.6128	4.5225	4.5197	75.1	-		map01100;map00380	2.1075	879-37-8	Metabolic pathways; Tryptophan metabolism	M+H	Indoles and derivatives	pos_9493	Global and overview maps;Amino acid metabolism	Metabolism;Metabolism	-	HMDB0029739	Indoles	pos	C10H10N2O	175.086	-	Organoheterocyclic compounds	C02693
Rigin	metab_21189	C18H32N8O6	1.38757	1.38758	0.795109	up	3.19e-12	1.34e-11	5.8642	5.847	5.8831	5.8345	5.8301	5.8222	4.6568	4.7431	4.6816	4.6128	4.6719	4.5294	-	54		-	5.35583	77727-17-4	-	M+K-2H	Carboxylic acids and derivatives	neg_10833	-	-	-	HMDB0005771	Amino acids, peptides, and analogues	neg	C18H32N8O6	493.192	-	Organic acids and derivatives	-
Tetracosapentaenoic acid (24:5n-3)	metab_289	C24H38O2	1.47196	1.47185	0.795531	up	7.95e-14	6.5e-13	6.5819	6.5905	6.5682	6.5727	6.5688	6.5878	5.1459	5.2247	5.2117	5.2249	5.2773	5.3147	-	63.4		-	6.74732	-	-	M+H-H2O, M+Na, M+H-2H2O	Fatty Acyls	pos_291	-	-	-	HMDB0006323	Fatty acids and conjugates	pos	C24H38O2	381.276	-	Lipids and lipid-like molecules	-
3,4,5-trihydroxy-6-{[5-(4-hydroxy-3-methoxyphenyl)pentanoyl]oxy}oxane-2-carboxylic acid	metab_22565	C18H24O10	1.39627	1.39619	0.796022	up	9.7e-15	1.08e-13	5.9505	5.9369	5.896	5.9354	5.9156	5.9561	4.7158	4.679	4.6928	4.7472	4.7791	4.7183	-	77.5		-	3.99013	-	-	M+FA-H	-	neg_12209	-	-	-	HMDB0127791	-	neg	C18H24O10	445.135	-	-	-
L-Pyridosine	metab_3754	C12H18N2O4	1.28018	1.28012	0.796429	up	6.89e-10	1.72e-09	5.0616	5.0622	5.0276	5.0719	5.0009	5.0169	3.9497	4.0313	3.9838	4.1304	4.1345	3.8559	-	81.6		-	4.56945	31489-08-4	-	M+Na	Carboxylic acids and derivatives	pos_3763	-	-	-	HMDB0029443	Amino acids, peptides, and analogues	pos	C12H18N2O4	277.118	-	Organic acids and derivatives	-
8-hydroxy Guanosine	metab_13721	C10H13N5O6	1.2596	1.25958	0.796846	up	3.3e-10	8.74e-10	4.899	4.8934	4.884	4.8906	4.8683	4.8635	3.9399	3.9843	3.8092	3.9698	3.733	3.9112	75.3	-		-	2.45078	-	-	M-H	-	neg_3347	-	-	-	-	-	neg	C10H13N5O6	298.079	-	-	-
Lysinoalanine	metab_2358	C9H19N3O4	1.18229	1.18223	0.797527	up	4.97e-14	4.31e-13	4.2709	4.3011	4.2537	4.3404	4.3092	4.2477	3.4264	3.4214	3.421	3.416	3.4143	3.4176	-	63.8		-	0.634633	18810-04-3	-	M+H-2H2O	Carboxylic acids and derivatives	pos_2364	-	-	-	HMDB0029447	Amino acids, peptides, and analogues	pos	C9H19N3O4	198.124	-	Organic acids and derivatives	-
CPA(16:0/0:0)	metab_18727	C19H37O6P	1.38823	1.38819	0.79801	up	1.88e-12	8.22e-12	5.9321	5.9358	5.9032	5.9247	5.965	5.9246	4.8469	4.7085	4.7007	4.6458	4.7718	4.7223	-	61.9		-	8.18945	-	-	M-H	Glycerophospholipids	neg_8361	-	-	-	HMDB0007003	Glycerophosphates	neg	C19H37O6P	391.225	-	Lipids and lipid-like molecules	-
DG(20:3(5Z,8Z,11Z)/22:6(4Z,7Z,10Z,13Z,16Z,19Z)/0:0)	metab_4752	C45H70O5	1.35689	1.35679	0.7984	up	6.58e-09	1.41e-08	5.7317	5.7218	5.7735	5.7291	5.7682	5.7716	4.7337	4.6378	4.4257	4.4988	4.4449	4.8011	-	64.2		-	6.78227	-	-	M+H-2H2O	Glycerolipids	pos_4763	-	-	-	HMDB0007469	Diradylglycerols	pos	C45H70O5	655.507	-	Lipids and lipid-like molecules	-
11-Hydroxyprogesterone 11-glucuronide	metab_7312	C27H38O9	1.34423	1.34422	0.798689	up	3.77e-09	8.36e-09	5.662	5.6433	5.6953	5.5673	5.6683	5.6207	4.5704	4.5397	4.5112	4.5627	4.2313	4.6271	-	51		-	5.40772	77710-64-6	-	M+CH3OH+H	Steroids and steroid derivatives	pos_7332	-	-	-	HMDB0010364;LMST05010031	Steroidal glycosides	pos	C27H38O9	539.282	-	Lipids and lipid-like molecules	-
DG(18:2n6/0:0/20:5n3)	metab_5828	C42H68O5	1.46488	1.46477	0.79991	up	1.43e-11	5.19e-11	6.691	6.6694	6.6578	6.6986	6.687	6.6584	5.4672	5.2008	5.3034	5.4267	5.3549	5.2927	-	51.3		-	7.06615	-	-	M+H-2H2O	Fatty Acyls	pos_5842	-	-	-	HMDB0056293	Eicosanoids	pos	C42H68O5	617.49	-	Lipids and lipid-like molecules	-
Dihydrocumambrin A	metab_20047	C17H24O5	1.18968	1.18949	0.801029	up	4.52e-05	6.18e-05	4.8427	4.8145	4.796	4.9568	4.9572	4.7901	3.5025	3.8878	3.9816	3.5135	4.1225	4.3527	-	56.1		-	6.37318	20482-39-7	-	M-H	Prenol lipids	neg_9687	-	-	-	HMDB0036489	Terpene lactones	neg	C17H24O5	307.155	-	Lipids and lipid-like molecules	-
Virginiamycin	metab_22131	C43H49N7O10	1.32923	1.32893	0.801826	up	1.94e-07	3.39e-07	5.7303	5.6759	5.6918	5.6888	5.7325	5.6606	4.8156	4.277	4.3285	4.6504	4.7355	4.5986	-	85		-	4.40952	11006-76-1	-	M+K-2H	Peptidomimetics	neg_11775	-	-	-	HMDB0030520	Depsipeptides	neg	C43H49N7O10	860.298	-	Organic acids and derivatives	C11269
(2R)-2-acetamido-3-(1H-indol-3-yl)propanoic acid	metab_10557	C13H14N2O3	1.59393	1.59388	0.801887	up	7.22e-21	1.09e-18	7.9551	7.95	7.9423	7.9532	7.9485	7.9519	6.384	6.3739	6.3799	6.3902	6.3536	6.3696	94.4	-		-	4.94203	-	-	M+Na-2H, M+FA-H, M-H	-	neg_176	-	-	-	;MJDBWX000002121	-	neg	C13H14N2O3	245.093	-	-	-
3,4,5-trihydroxy-6-{[3,5,7-trihydroxy-2-(3-methoxyphenyl)-8aH-chromen-6-yl]oxy}oxane-2-carboxylic acid	metab_3346	C22H22O12	1.38622	1.38611	0.802642	up	5.01e-12	2.01e-11	6.0564	6.0376	6.0951	6.059	6.0489	6.035	4.9922	4.7791	4.8366	4.7983	4.8837	4.8698	-	58		-	3.60883	-	-	M+ACN+H	-	pos_3355	-	-	-	HMDB0128144	-	pos	C22H22O12	520.148	-	-	-
6-Hydroxy-1H-indole-3-acetamide	metab_13514	C10H10N2O2	1.39169	1.39163	0.802662	up	1.5e-19	1.19e-17	6.0843	6.0759	6.0734	6.1058	6.0837	6.0925	4.8751	4.8788	4.8928	4.8899	4.8925	4.8823	-	79.3		-	1.91225	192184-73-9	-	M+FA-H	Indoles and derivatives	neg_3140	-	-	-	HMDB0031173	Hydroxyindoles	neg	C10H10N2O2	235.072	-	Organoheterocyclic compounds	-
DL-o-Tyrosine	metab_890	C9H11NO3	1.50467	1.50461	0.803226	up	1.3e-20	1.79e-18	7.143	7.1382	7.131	7.1296	7.1217	7.1185	5.7248	5.7395	5.7214	5.7273	5.7146	5.7332	75.9	-		-	4.58342	-	-	M+H-H2O, M+H	Carboxylic acids and derivatives	pos_893	-	-	-	HMDB0006050	Amino acids, peptides, and analogues	pos	C9H11NO3	164.07	-	Organic acids and derivatives	-
(S)-a-Amino-2,5-dihydro-5-oxo-4-isoxazolepropanoic acid N2-glucoside	metab_24484	C12H18N2O9	1.16981	1.16986	0.806551	up	4.95e-07	8.27e-07	4.5557	4.5343	4.5319	4.5719	4.5221	4.5803	3.6594	3.7233	3.6033	3.9466	3.7128	3.3661	-	69.2		-	2.1092	29790-46-3	-	M-H2O-H	Organooxygen compounds	neg_14129	-	-	-	HMDB0029404	Carbohydrates and carbohydrate conjugates	neg	C12H18N2O9	315.083	-	Organic oxygen compounds	-
PA(18:3(9Z,12Z,15Z)/20:0)	metab_12035	C41H75O8P	1.30428	1.30435	0.808793	up	5.91e-07	9.81e-07	5.7455	5.7221	5.7744	5.691	5.7778	5.683	4.7466	4.5778	4.7556	4.7024	4.848	4.1848	-	54.3		-	6.46235	-	-	M+Cl, M+FA-H	Glycerophospholipids	neg_1656	-	-	-	LMGP10010411;HMDB0115012	Glycerophosphates	neg	C41H75O8P	771.502	-	Lipids and lipid-like molecules	-
Nalpha-Acetyl-L-arginine	metab_24930	C8H16N4O3	1.21563	1.21555	0.810866	up	8.82e-12	3.35e-11	4.845	4.8509	4.8538	4.8572	4.8396	4.9092	3.9851	3.854	3.9008	4.0213	3.9428	3.9332	59.7	-		-	1.05275	-	-	M-H	-	neg_14577	-	-	-	-	-	neg	C8H16N4O3	215.114	-	-	-
MG(18:3(6Z,9Z,12Z)/0:0/0:0)	metab_17003	C21H36O4	1.23553	1.23553	0.812262	up	7.55e-07	1.24e-06	5.2927	5.2431	5.2943	5.2315	5.2443	5.2048	4.4306	4.0015	4.4977	4.4027	3.9969	4.2666	-	53.7		-	6.49665	-	-	M+FA-H	Fatty Acyls	neg_6634	-	-	-	HMDB0011569	Lineolic acids and derivatives	neg	C21H36O4	397.259	-	Lipids and lipid-like molecules	-
P-Lactophenetide	metab_8602	C11H15NO3	1.20258	1.20238	0.813227	up	3.06e-08	5.94e-08	4.893	4.9422	4.8968	4.8841	4.8878	4.8916	4.1146	3.9503	3.7133	4.0524	3.9879	4.0848	60.9	-		-	3.42532	-	-	M+H	-	pos_8623	-	-	-	-	-	pos	C11H15NO3	210.112	-	-	C14262
6-{2-[(3,3-dimethyloxiran-2-yl)methyl]-3-hydroxyphenoxy}-3,4,5-trihydroxyoxane-2-carboxylic acid	metab_21870	C17H22O9	1.3274	1.32729	0.81329	up	1.31e-14	1.38e-13	5.8624	5.836	5.8363	5.87	5.8619	5.86	4.7589	4.7553	4.7036	4.7532	4.8177	4.7778	-	64.3		-	4.67178	-	-	M+FA-H	-	neg_11514	-	-	-	HMDB0126247	-	neg	C17H22O9	415.124	-	-	-
Isoaustin	metab_15404	C27H32O9	1.3696	1.36965	0.815711	up	3.12e-10	8.29e-10	6.3616	6.3696	6.3629	6.363	6.3718	6.3614	5.3741	5.0967	5.2967	5.1815	5.1118	5.0932	-	62.2		-	4.47198	85066-64-4	-	M+Na-2H	Organooxygen compounds	neg_5033	-	-	-	HMDB0030043	Alcohols and polyols	neg	C27H32O9	521.178	-	Organic oxygen compounds	-
Uric acid	metab_24842	C5H4N4O3	1.24945	1.24959	0.815745	up	4.91e-09	1.07e-08	5.3188	5.3149	5.3515	5.369	5.3264	5.327	4.4368	4.4803	4.4273	4.3567	4.1294	4.2838	74.4	-		map01100;map00230	1.22178	69-93-2	Metabolic pathways; Purine metabolism	M-H	Imidazopyrimidines	neg_14489	Global and overview maps;Nucleotide metabolism	Metabolism;Metabolism	-	HMDB0000289	Purines and purine derivatives	neg	C5H4N4O3	167.02	-	Organoheterocyclic compounds	C00366
Atraric acid	metab_2757	C10H12O4	1.29179	1.29172	0.81783	up	3.2e-13	2.16e-12	5.6932	5.6807	5.6967	5.6911	5.692	5.6687	4.7252	4.6368	4.5917	4.6986	4.636	4.6148	73.3	-		-	2.33153	-	-	M+H	-	pos_2766	-	-	-	-	-	pos	C10H12O4	197.081	-	-	-
2,6-Pipecoloxylidide	metab_9396	C14H20N2O	1.28551	1.2854	0.819476	up	2.87e-13	1.97e-12	5.6927	5.6838	5.6807	5.6925	5.6938	5.6883	4.6843	4.5975	4.6254	4.738	4.6408	4.6874	-	63.1		-	2.19887	-	-	M+H	Carboxylic acids and derivatives	pos_9420	-	-	-	HMDB0060725	Amino acids, peptides, and analogues	pos	C14H20N2O	233.165	-	Organic acids and derivatives	-
6-methylcoumarin	metab_8346	C10H8O2	1.31309	1.31306	0.819653	up	9.65e-16	1.53e-14	5.9351	5.9326	5.9338	5.929	5.9388	5.9271	4.9016	4.9	4.8403	4.8536	4.8361	4.8475	57.7	-		-	3.75562	92-48-8	-	M+CH3OH+H	Coumarins and derivatives	pos_8367	-	-	-	HMDB0032394	_	pos	C10H8O2	193.086	-	Phenylpropanoids and polyketides	-
Artabsinolide D	metab_11403	C15H22O5	1.24009	1.2401	0.820652	up	4.56e-12	1.85e-11	5.3622	5.3469	5.3059	5.3313	5.2917	5.3772	4.3179	4.4269	4.4062	4.305	4.3981	4.4206	-	60.6		-	3.94892	81907-04-2	-	M+Cl, M+K-2H	Lactones	neg_1023	-	-	-	HMDB0034941	Gamma butyrolactones	neg	C15H22O5	317.114	-	Organoheterocyclic compounds	-
1-(3-Methyl-2-butenoyl)-6-apiosylglucose	metab_3194	C16H26O11	1.34558	1.34548	0.823224	up	2.23e-13	1.59e-12	6.3755	6.3646	6.3864	6.357	6.3386	6.3599	5.2646	5.1377	5.2687	5.28	5.2455	5.2388	-	58.7		-	3.28527	467242-32-6	-	M+NH4	Fatty Acyls	pos_3203	-	-	-	HMDB0039952	Fatty acyl glycosides	pos	C16H26O11	412.181	-	Lipids and lipid-like molecules	-
Cis-3-Hexenyl b-primeveroside	metab_13791	C17H30O10	1.23368	1.23366	0.824055	up	8.77e-14	7.1e-13	5.3394	5.3653	5.3603	5.373	5.3649	5.4224	4.4735	4.4138	4.4274	4.3783	4.4229	4.4394	-	78.3		-	2.56158	132278-37-6	-	M+FA-H	Fatty Acyls	neg_3417	-	-	-	HMDB0031690	Fatty acyl glycosides	neg	C17H30O10	439.184	-	Lipids and lipid-like molecules	-
DG(18:2n6/0:0/20:2n6)	metab_12236	C42H74O5	1.01965	1.01956	0.827511	up	6.77e-05	9.13e-05	4.3344	3.6239	4.1711	4.1632	4.3323	4.2822	3.4569	3.4341	3.4315	3.4267	3.4295	3.4304	-	70.5		-	7.0796	-	-	M+Na-2H, M+Cl	Fatty Acyls	neg_1857	-	-	-	HMDB0056284	Eicosanoids	neg	C42H74O5	693.545	-	Lipids and lipid-like molecules	-
Daphnetin	metab_8250	C9H6O4	1.1726	1.17262	0.827869	up	6.41e-10	1.61e-09	5.0189	4.9889	5.0174	5.0119	4.9951	4.9784	4.0381	4.2746	4.1368	4.2253	4.0721	4.0995	57.2	-		-	3.88952	-	-	M+H	-	pos_8271	-	-	-	HMDB0130547	-	pos	C9H6O4	179.034	-	-	C03093
2-Acetyl-1-ethylpyrrole	metab_15402	C8H11NO	1.13983	1.13989	0.828981	up	1.87e-10	5.17e-10	4.7675	4.7326	4.7384	4.7222	4.7607	4.767	4.0626	3.8929	3.9906	3.8963	3.9122	3.8642	-	50.6		-	4.47198	39741-41-8	-	M+FA-H	Organooxygen compounds	neg_5031	-	-	-	HMDB0029759	Carbonyl compounds	neg	C8H11NO	182.081	-	Organic oxygen compounds	-
3-Methylcrotonylglycine	metab_21791	C7H11NO3	1.27262	1.27259	0.829545	up	2.69e-15	3.61e-14	5.8943	5.8886	5.9007	5.896	5.9015	5.8945	4.9429	4.9044	4.8832	4.8622	4.8594	4.8949	-	65.2		-	4.76248	33008-07-0	-	M-H2O-H	Carboxylic acids and derivatives	neg_11435	-	-	-	HMDB0000459	Amino acids, peptides, and analogues	neg	C7H11NO3	138.055	-	Organic acids and derivatives	C20828
Ophthalmic acid	metab_24490	C11H19N3O6	1.1344	1.13434	0.831207	up	2.1e-09	4.83e-09	4.7665	4.8041	4.7878	4.7817	4.804	4.7437	3.969	3.9157	4.039	4.0041	3.8216	4.0932	-	52.3		-	2.1092	495-27-2	-	M-H2O-H	Carboxylic acids and derivatives	neg_14135	-	-	-	HMDB0005765	Amino acids, peptides, and analogues	neg	C11H19N3O6	270.109	-	Organic acids and derivatives	-
Glycyl-Glutamine	metab_20813	C7H13N3O4	1.21347	1.21337	0.831305	up	4.57e-13	2.94e-12	5.4506	5.4161	5.4174	5.4233	5.4179	5.4164	4.5564	4.472	4.446	4.5363	4.5514	4.4911	-	54.8		-	5.77567	-	-	2M+FA-H	Carboxylic acids and derivatives	neg_10453	-	-	-	HMDB0028839	Amino acids, peptides, and analogues	neg	C7H13N3O4	451.181	-	Organic acids and derivatives	-
(1(10)E,4a,5E)-1(10),5-Germacradiene-12-acetoxy-4,11-diol	metab_19692	C17H28O4	1.13312	1.13336	0.832738	up	3.73e-06	5.67e-06	5.0397	5.0285	5.0224	5.0201	5.0858	5.0447	4.3857	4.243	4.2254	4.4486	3.8387	4.042	-	63		-	6.61992	143305-08-2	-	M-H	Prenol lipids	neg_9329	-	-	-	HMDB0038798	Sesquiterpenoids	neg	C17H28O4	295.191	-	Lipids and lipid-like molecules	-
13-Hydroxy-9-methoxy-10-oxo-11-octadecenoic acid	metab_19421	C19H34O5	1.01798	1.01865	0.833153	up	0.0007577	0.0009428	4.6994	4.5796	4.6301	4.613	4.5962	4.6061	4.5894	3.6287	3.6261	3.6213	4.0103	3.625	-	65		-	6.81193	150147-08-3	-	M+Na-2H	Fatty Acyls	neg_9057	-	-	-	HMDB0040901	Lineolic acids and derivatives	neg	C19H34O5	363.215	-	Lipids and lipid-like molecules	-
Ribothymidine	metab_24313	C10H14N2O6	1.14479	1.14477	0.833163	up	4.42e-12	1.8e-11	4.8917	4.888	4.9117	4.8918	4.8636	4.8975	4.1546	4.0719	4.0657	4.0722	4.0922	3.9958	57.3	-		-	2.45078	1463-10-1	-	M-H	Pyrimidine nucleosides	neg_13958	-	-	-	HMDB0000884	_	neg	C10H14N2O6	257.077	-	Nucleosides, nucleotides, and analogues	-
5'-(3'-Methoxy-4'-hydroxyphenyl)-gamma-valerolactone	metab_981	C12H14O4	1.24315	1.24313	0.834226	up	1.03e-12	5.99e-12	5.8107	5.7618	5.8501	5.7679	5.7817	5.7753	4.8468	4.892	4.8323	4.8484	4.7907	4.7739	-	55.1		-	5.28905	-	-	M+ACN+Na, 2M+ACN+Na	Phenols	pos_984	-	-	-	HMDB0029226	Methoxyphenols	pos	C12H14O4	508.202	-	Benzenoids	-
3,4-Dimethyl-5-pentyl-2-furanundecanoic acid	metab_19637	C22H38O3	1.23286	1.23251	0.835788	up	1.78e-07	3.12e-07	5.9627	5.9226	5.9345	5.9037	5.8627	5.8571	4.8527	4.8485	4.8471	4.7392	5.1901	5.1416	-	50.8		-	6.68162	57818-36-7	-	M+FA-H	Fatty Acyls	neg_9273	-	-	-	HMDB0031126	Fatty acids and conjugates	neg	C22H38O3	395.28	-	Lipids and lipid-like molecules	-
Deoxyguanosine	metab_559	C10H13N5O4	1.17703	1.1768	0.836133	up	3.69e-08	7.08e-08	5.3505	5.3047	5.4005	5.3722	5.3556	5.3626	4.527	4.4823	4.2345	4.6608	4.5307	4.4452	61.8	-		map01100;map02010;map00230	2.41605	961-07-9	Metabolic pathways; ABC transporters; Purine metabolism	M+H, M+ACN+H	Purine nucleosides	pos_562	Global and overview maps;Membrane transport;Nucleotide metabolism	Metabolism;Environmental Information Processing;Metabolism	Nucleic acids	HMDB0000085	Purine 2''-deoxyribonucleosides	pos	C10H13N5O4	268.104	Nucleosides	Nucleosides, nucleotides, and analogues	C00330
Xanthosine	metab_13817	C10H12N4O6	1.27497	1.27493	0.836599	up	4.54e-16	8.08e-15	6.1621	6.1782	6.1904	6.1633	6.1874	6.1658	5.1366	5.2039	5.1754	5.1509	5.161	5.17	99.1	-		map01100;map02010;map01110;map00230;map00232	2.60093	146-80-5	Metabolic pathways; ABC transporters; Biosynthesis of secondary metabolites; Purine metabolism; Caffeine metabolism	M-H	Purine nucleosides	neg_3443	Global and overview maps;Membrane transport;Global and overview maps;Nucleotide metabolism;Biosynthesis of other secondary metabolites	Metabolism;Environmental Information Processing;Metabolism;Metabolism;Metabolism	-	HMDB0000299	_	neg	C10H12N4O6	283.068	-	Nucleosides, nucleotides, and analogues	C01762
3b-Hydroxy-5-cholenoic acid	metab_19776	C24H38O3	1.03395	1.03393	0.837714	up	9.3e-06	1.36e-05	4.3824	4.018	4.5105	4.2761	4.4375	4.6276	3.6873	3.6645	3.6619	3.6571	3.6599	3.6608	-	57.6		-	6.5513	5255-17-4	-	M+FA-H	Steroids and steroid derivatives	neg_9414	-	-	-	HMDB0000308	Bile acids, alcohols and derivatives	neg	C24H38O3	419.28	-	Lipids and lipid-like molecules	-
[6]-Gingerdiol 4'-O-beta-D-glucopyranoside	metab_20201	C23H38O9	1.26347	1.26337	0.838115	up	1.12e-11	4.16e-11	6.1536	6.1458	6.1131	6.1313	6.1413	6.1205	5.1814	5.1357	5.0413	5.224	5.0776	5.1833	-	80.1		-	6.27062	-	-	M-H	Organooxygen compounds	neg_9841	-	-	-	HMDB0036122	Carbohydrates and carbohydrate conjugates	neg	C23H38O9	457.244	-	Organic oxygen compounds	-
20-COOH-leukotriene E4	metab_15387	C23H35NO7S	1.27483	1.27479	0.839924	up	9.88e-18	3.62e-16	6.3026	6.3022	6.2849	6.302	6.3024	6.2876	5.3112	5.295	5.2796	5.2978	5.2865	5.2655	-	56.9		-	4.4445	-	-	M+Cl	Carboxylic acids and derivatives	neg_5016	-	-	-	LMFA03020060;HMDB0012634	Amino acids, peptides, and analogues	neg	C23H35NO7S	504.187	-	Organic acids and derivatives	-
5-(3E-Pentenyl)tetrahydro-2-oxo-3-furancarboxylic acid	metab_14379	C10H14O4	1.07859	1.07867	0.841584	up	2.56e-08	5.03e-08	4.6295	4.6579	4.6101	4.69	4.6379	4.6492	3.9868	3.9033	4.0046	3.8709	3.7056	3.9863	-	64.7		-	3.1901	-	-	M+FA-H	Lactones	neg_4005	-	-	-	HMDB0030991	Gamma butyrolactones	neg	C10H14O4	243.087	-	Organoheterocyclic compounds	-
Tetrahydrofolyl-[Glu](n)	metab_21499	C29H37N9O12	1.24059	1.24067	0.842564	up	9.9e-12	3.72e-11	6.0951	6.0901	6.0619	6.095	6.0768	6.092	5.1433	5.173	5.2277	5.0545	5.0939	5.0688	-	68.3		map00790	5.05133	-	Folate biosynthesis	M-H2O-H	Pteridines and derivatives	neg_11143	Metabolism of cofactors and vitamins	Metabolism	-	HMDB0006826	Pterins and derivatives	neg	C29H37N9O12	684.24	-	Organoheterocyclic compounds	C03541
3-Hydroxy-4,6-heptadiyne-1-yl 1-glucoside	metab_10991	C13H18O7	1.17941	1.17938	0.843467	up	1.32e-12	6.71e-12	5.5112	5.5145	5.5462	5.5487	5.5046	5.5288	4.7392	4.6737	4.6612	4.6081	4.6195	4.6643	-	61.9		-	2.23935	-	-	M-H, M+FA-H	Fatty Acyls	neg_611	-	-	-	HMDB0038964	Fatty acyl glycosides	neg	C13H18O7	285.098	-	Lipids and lipid-like molecules	-
3,4,5-trihydroxy-6-[4-hydroxy-3-(3-oxopropyl)phenoxy]oxane-2-carboxylic acid	metab_22283	C15H18O9	1.32751	1.32744	0.843499	up	1.44e-18	7.5e-17	6.9797	6.986	6.9754	6.9886	6.992	6.98	5.8949	5.8901	5.8747	5.8748	5.8987	5.913	-	88.5		-	4.25773	-	-	M+Cl	-	neg_11927	-	-	-	HMDB0134066	-	neg	C15H18O9	377.064	-	-	-
7-hydroxy-6,8-dimethoxy-coumarin	metab_7773	C11H10O5	1.15022	1.15022	0.843506	up	4.29e-12	1.75e-11	5.257	5.2753	5.2656	5.2649	5.2589	5.235	4.4474	4.5213	4.412	4.4442	4.3623	4.431	88.9	-		-	4.61857	-	-	M+H	-	pos_7793	-	-	-	-	-	pos	C11H10O5	223.06	-	-	-
Monotropein	metab_13602	C16H22O11	1.32306	1.32301	0.844422	up	8.59e-17	2.1e-15	6.9688	6.9715	6.9775	6.9932	6.9591	6.9762	5.9079	5.9203	5.8677	5.878	5.8713	5.8877	-	75.8		-	2.12295	5945-50-6	-	M-H2O-H	Prenol lipids	neg_3228	-	-	-	LMPR0102070012;HMDB0035608	Terpene glycosides	neg	C16H22O11	371.098	-	Lipids and lipid-like molecules	C09788
Gamma-L-Glutamyl-L-methionine sulfoxide	metab_9451	C10H18N2O6S	1.27976	1.27969	0.84498	up	6.81e-19	4.2e-17	6.5567	6.5526	6.5553	6.5533	6.5471	6.5578	5.5566	5.532	5.5226	5.5368	5.5523	5.5304	-	65.9		-	2.1075	39015-69-5	-	M+H-2H2O	Carboxylic acids and derivatives	pos_9475	-	-	-	HMDB0038613	Amino acids, peptides, and analogues	pos	C10H18N2O6S	259.074	-	Organic acids and derivatives	-
5-Hydroxyvalproic acid	metab_11413	C8H16O3	1.11185	1.11183	0.845599	up	3.91e-11	1.22e-10	4.9911	4.9788	5.0095	5.0019	4.9544	4.9874	4.3232	4.2279	4.197	4.146	4.1853	4.2202	-	51.8		-	3.98325	53660-23-4	-	M-H, M+Na-2H	Fatty Acyls	neg_1033	-	-	-	HMDB0013898	Fatty acids and conjugates	neg	C8H16O3	181.086	-	Lipids and lipid-like molecules	C16650
Endalin	metab_22192	C9H12FN3O3	1.29092	1.29087	0.845741	up	3.75e-15	4.81e-14	6.6998	6.7073	6.6893	6.7028	6.71	6.7077	5.6715	5.6453	5.6936	5.6187	5.7076	5.6767	-	65.6		-	4.34773	106908-12-7	-	3M-H	Pyrimidine nucleosides	neg_11836	-	-	-	HMDB0041887	Pyrimidine 2'',3''-dideoxyribonucleosides	neg	C9H12FN3O3	686.256	-	Nucleosides, nucleotides, and analogues	-
Doxercalciferol	metab_6095	C28H44O2	1.11209	1.11212	0.846214	up	2.17e-08	4.3e-08	5.0553	5.0994	5.1185	4.9934	5.0968	5.1471	4.1014	4.3604	4.2868	4.399	4.3785	4.293	54.6	-		-	6.74732	-	-	M+H	-	pos_6112	-	-	-	LMST03010069;MJDBOTE0001191	-	pos	C28H44O2	413.341	-	-	C08211
1,2,10-Trihydroxydihydro-trans-linalyl oxide 7-O-beta-D-glucopyranoside	metab_11457	C16H30O10	1.31341	1.31333	0.846264	up	1.27e-17	4.41e-16	6.967	6.9585	6.9591	6.9655	6.9595	6.95	5.9064	5.8572	5.8827	5.905	5.8997	5.891	-	57.2		-	4.1478	219814-37-6	-	M-H, M+FA-H	Organooxygen compounds	neg_1077	-	-	-	HMDB0033237	Carbohydrates and carbohydrate conjugates	neg	C16H30O10	427.181	-	Organic oxygen compounds	-
Dukunolide D	metab_4998	C26H28O8	1.04973	1.04931	0.846758	up	0.000193	0.0002508	5.1187	5.006	5.1629	4.9877	5.199	5.065	4.4516	3.9315	4.3337	3.9262	4.7356	4.4812	-	69.8		-	7.6837	101560-02-5	-	M+K	Naphthopyrans	pos_5010	-	-	-	HMDB0035732	_	pos	C26H28O8	507.137	-	Organoheterocyclic compounds	-
Aspartyl-L-proline	metab_24641	C9H14N2O5	1.10951	1.10951	0.847366	up	6.76e-13	4.13e-12	5.0038	5.0076	4.9873	5.0245	5.0233	5.0275	4.2264	4.2799	4.2425	4.2922	4.1861	4.257	-	60.1		-	1.84622	42155-95-3	-	M-H	Carboxylic acids and derivatives	neg_14286	-	-	-	HMDB0002335	Amino acids, peptides, and analogues	neg	C9H14N2O5	229.082	-	Organic acids and derivatives	-
3,4,5-trihydroxy-6-[5-hydroxy-2-methoxy-4-(prop-2-en-1-yl)phenoxy]oxane-2-carboxylic acid	metab_24258	C16H20O9	1.25173	1.25168	0.847806	up	1.14e-16	2.59e-15	6.3885	6.3797	6.3764	6.3707	6.3716	6.3952	5.414	5.4099	5.403	5.3899	5.3913	5.4439	-	85		-	2.52695	-	-	M+FA-H	-	neg_13903	-	-	-	HMDB0135267	-	neg	C16H20O9	401.108	-	-	-
Undecanedioic acid	metab_16012	C11H20O4	1.05755	1.05756	0.851343	up	4.38e-09	9.61e-09	4.7706	4.7091	4.7297	4.7582	4.6657	4.7408	4.0562	4.088	3.969	4.1468	3.9666	3.9276	-	59.3		-	5.31447	1852-04-6	-	M+FA-H	Fatty Acyls	neg_5641	-	-	-	LMFA01170007;HMDB0000888;MJDBOTE0000678	Fatty acids and conjugates	neg	C11H20O4	261.134	-	Lipids and lipid-like molecules	-
N-Monodemethylolopatadine	metab_24941	C20H21NO3	1.1053	1.10528	0.8559	up	4.76e-11	1.46e-10	5.3014	5.2698	5.2871	5.3275	5.2816	5.2596	4.488	4.6156	4.5333	4.4979	4.5675	4.4545	-	58.4		-	1.04588	-	-	M+Na-2H	Benzoxepines	neg_14588	-	-	-	HMDB0060846	Dibenzoxepines	neg	C20H21NO3	344.127	-	Organoheterocyclic compounds	-
(E)-3-(4-hydroxy-3-methoxy-phenyl)-N-[(E)-2-(4-hydroxyphenyl)vinyl]acrylamide	metab_7883	C18H17NO4	1.23367	1.2336	0.856031	up	1.11e-17	3.95e-16	6.5589	6.5578	6.5521	6.5556	6.5333	6.5441	5.6168	5.6079	5.5842	5.6148	5.5965	5.6197	54.7	-		-	4.43682	-	-	M+CH3OH+H	-	pos_7903	-	-	-	-	-	pos	C18H17NO4	344.149	-	-	-
Inosine	metab_24455	C10H12N4O5	1.18998	1.18991	0.856114	up	3.08e-16	5.92e-15	6.1018	6.1084	6.1117	6.1298	6.0853	6.114	5.2197	5.2488	5.211	5.2179	5.2359	5.2485	90.6	-		map01100;map02010;map00230	2.12295	58-63-9	Metabolic pathways; ABC transporters; Purine metabolism	M-H	Purine nucleosides	neg_14100	Global and overview maps;Membrane transport;Nucleotide metabolism	Metabolism;Environmental Information Processing;Metabolism	-	HMDB0000195	_	neg	C10H12N4O5	267.073	-	Nucleosides, nucleotides, and analogues	C00294
Oleoside 11-methyl ester	metab_23743	C17H24O11	1.13434	1.13429	0.856501	up	5.18e-17	1.38e-15	5.5549	5.5447	5.583	5.5553	5.5644	5.5618	4.7571	4.7642	4.7818	4.7506	4.7583	4.7648	-	53.6		-	2.9482	60539-23-3	-	M-H2O-H	Prenol lipids	neg_13388	-	-	-	HMDB0041550	Terpene glycosides	neg	C17H24O11	385.114	-	Lipids and lipid-like molecules	-
4-Hydroxy-6-pentacosanone	metab_5636	C25H50O2	1.02513	1.02493	0.858467	up	2.11e-07	3.67e-07	4.6168	4.7114	4.8754	4.9251	4.6014	4.7565	4.0827	4.0777	4.0773	4.0724	4.0706	4.0739	-	74.4		-	7.54737	-	-	M+Na	Fatty Acyls	pos_5648	-	-	-	HMDB0035630	Fatty alcohols	pos	C25H50O2	405.372	-	Lipids and lipid-like molecules	-
Pisumionoside	metab_16618	C19H32O9	1.19069	1.19068	0.859044	up	1.09e-16	2.51e-15	6.2347	6.2481	6.2288	6.2176	6.2436	6.2423	5.3775	5.3663	5.3522	5.3663	5.3339	5.3433	-	80.6		-	6.11957	371113-06-3	-	M-H	Prenol lipids	neg_6248	-	-	-	HMDB0039947	Terpene glycosides	neg	C19H32O9	403.197	-	Lipids and lipid-like molecules	-
DG(18:3n6/0:0/18:4n3)	metab_17192	C39H62O5	1.13814	1.13808	0.859228	up	1.05e-06	1.7e-06	5.9411	5.9598	5.9909	5.9567	5.9514	5.9619	5.3586	4.8333	5.1831	5.2625	4.953	5.1385	-	52.6		-	6.7022	-	-	M+FA-H	Fatty Acyls	neg_6825	-	-	-	HMDB0056304	Lineolic acids and derivatives	neg	C39H62O5	655.457	-	Lipids and lipid-like molecules	-
18-Carboxy-dinor-LTE4	metab_23477	C21H31NO7S	1.09049	1.09044	0.859829	up	1.24e-13	9.55e-13	5.2828	5.2245	5.2401	5.2862	5.2832	5.2761	4.5582	4.5192	4.5074	4.5219	4.5476	4.5082	-	52.7		-	3.16947	-	-	M-H2O-H	Carboxylic acids and derivatives	neg_13122	-	-	-	HMDB0012607;LMFA03020057	Amino acids, peptides, and analogues	neg	C21H31NO7S	422.166	-	Organic acids and derivatives	-
(3S,5R,6R,7E)-3,5,6-Trihydroxy-7-megastigmen-9-one	metab_11582	C13H22O4	1.03745	1.03746	0.861226	up	2.74e-11	8.79e-11	4.8121	4.8405	4.8191	4.8344	4.8561	4.8069	4.1719	4.188	4.1634	4.1742	4.1888	4.0589	-	90.2		-	4.7068	-	-	M-H2O-H, M-H	Prenol lipids	neg_1202	-	-	-	HMDB0038736	Sesquiterpenoids	neg	C13H22O4	223.133	-	Lipids and lipid-like molecules	-
2-Hydroxyadenine	metab_24450	C5H5N5O	1.06681	1.06672	0.861433	up	1.67e-14	1.69e-13	5.0821	5.0969	5.1028	5.1216	5.0724	5.093	4.3685	4.4043	4.3576	4.4007	4.4025	4.3977	-	50.5		-	2.1367	3373-53-3	-	M-H	Imidazopyrimidines	neg_14095	-	-	-	HMDB0000403	Purines and purine derivatives	neg	C5H5N5O	150.041	-	Organoheterocyclic compounds	-
4alpha-Carboxy-5alpha-cholesta-8-en-3beta-ol	metab_1402	C28H46O3	1.15415	1.15412	0.861456	up	1.68e-16	3.59e-15	5.962	5.9939	5.9607	5.9365	5.9663	5.9514	5.1427	5.1376	5.1372	5.1323	5.1305	5.1338	-	76.9		-	7.12863	-	-	M+H, M+CH3OH+H	Steroids and steroid derivatives	pos_1407	-	-	-	LMST01010228;HMDB0012166;HMDB0062386	Cholestane steroids	pos	C28H46O3	463.377	-	Lipids and lipid-like molecules	-
(2E)-3-[3-(sulfooxy)phenyl]prop-2-enoic acid	metab_22397	C9H8O6S	1.26189	1.26182	0.862477	up	3.23e-17	9.48e-16	7.1808	7.1836	7.1662	7.1856	7.1772	7.1715	6.2167	6.1682	6.175	6.1855	6.1896	6.2055	-	52		-	4.1478	-	-	M-H	Cinnamic acids and derivatives	neg_12041	-	-	-	HMDB0124975	Hydroxycinnamic acids and derivatives	neg	C9H8O6S	242.996	-	Phenylpropanoids and polyketides	-
DG(22:5(4Z,7Z,10Z,13Z,16Z)/22:6(4Z,7Z,10Z,13Z,16Z,19Z)/0:0)	metab_5897	C47H70O5	1.21787	1.21785	0.863128	up	1.64e-09	3.85e-09	6.8176	6.7915	6.8048	6.7989	6.7938	6.8028	6.0142	5.802	5.9084	5.739	5.9736	5.7908	50.9	-		-	6.9764	-	-	M+H	Glycerolipids	pos_5911	-	-	-	HMDB0007730	Diradylglycerols	pos	C47H70O5	715.526	-	Lipids and lipid-like molecules	-
Indole-3-acetic acid	metab_15668	C10H9NO2	1.05717	1.05722	0.864697	up	2.34e-11	7.6e-11	5.1437	5.1464	5.1557	5.1384	5.1336	5.1486	4.4707	4.5153	4.4572	4.4718	4.3643	4.4089	63.9	-		map01100;map00380;map04075	4.85938	-	Metabolic pathways; Tryptophan metabolism; Plant hormone signal transduction	M-H	Indoles and derivatives	neg_5297	Global and overview maps;Amino acid metabolism;Signal transduction	Metabolism;Metabolism;Environmental Information Processing	-	HMDB0000197;MJDBOTE0000446	Indolyl carboxylic acids and derivatives	neg	C10H9NO2	174.055	-	Organoheterocyclic compounds	C00954
AFN911	metab_14842	C29H33N7O2	1.11607	1.11607	0.865124	up	4.96e-12	1.99e-11	5.777	5.7614	5.7271	5.7401	5.7386	5.7323	5.0643	4.9634	4.9493	4.9723	4.9371	4.9401	-	61.5		-	3.76963	-	-	M+K-2H	Diazines	neg_4470	-	-	-	HMDB0013863	Pyrimidines and pyrimidine derivatives	neg	C29H33N7O2	548.213	-	Organoheterocyclic compounds	-
6-Hydroxymelatonin	metab_9523	C13H16N2O3	1.13032	1.13028	0.86616	up	1.53e-15	2.24e-14	5.9582	5.9135	5.906	5.9291	5.9179	5.9235	5.1143	5.134	5.1365	5.1524	5.1164	5.1391	-	58		map00380	2.07952	2208-41-5	Tryptophan metabolism	M+ACN+Na	Indoles and derivatives	pos_9547	Amino acid metabolism	Metabolism	-	HMDB0004081	Hydroxyindoles	pos	C13H16N2O3	312.13	-	Organoheterocyclic compounds	C05643
Alpha,beta-Didehydrotryptophan	metab_2817	C11H10N2O2	1.04887	1.04868	0.866848	up	9.67e-12	3.64e-11	5.1479	5.105	5.1699	5.1553	5.1155	5.1311	4.4318	4.4252	4.3983	4.4645	4.508	4.4894	75.5	-		-	2.56307	-	-	M+H	-	pos_2826	-	-	-	-	-	pos	C11H10N2O2	203.081	-	-	C06732
Seryllysine	metab_9916	C9H19N3O4	1.01374	1.01406	0.867184	up	1.04e-05	1.52e-05	5.1207	5.1599	5.1968	5.2038	5.1074	5.113	4.7517	4.5238	4.5211	4.4539	4.4182	4.1287	-	66.6		-	0.68955	22677-61-8	-	M+Na	Carboxylic acids and derivatives	pos_9942	-	-	-	HMDB0029044	Amino acids, peptides, and analogues	pos	C9H19N3O4	256.129	-	Organic acids and derivatives	-
3,4,5-trihydroxy-6-[1-(3-phenyloxiran-2-yl)ethoxy]oxane-2-carboxylic acid	metab_22025	C16H20O8	1.15706	1.15704	0.867391	up	1.77e-16	3.76e-15	6.251	6.2587	6.2609	6.2593	6.2579	6.2652	5.4242	5.4344	5.4573	5.3983	5.4245	5.4324	-	79.2		-	4.51383	-	-	M+FA-H	-	neg_11669	-	-	-	HMDB0133742	-	neg	C16H20O8	385.114	-	-	-
Alpha-Zearalenol	metab_25819	C18H24O5	1.14818	1.14814	0.868918	up	2.79e-13	1.92e-12	6.2483	6.2413	6.2302	6.2562	6.2445	6.2675	5.4789	5.4147	5.4245	5.3769	5.4694	5.4102	-	55.2		-	5.65895	36455-72-8	-	2M-H	Macrolides and analogues	neg_10559	-	-	-	HMDB0041824;HMDB0041838	_	neg	C18H24O5	639.323	-	Phenylpropanoids and polyketides	C14750
Sinapyl alcohol	metab_11354	C11H14O4	1.10184	1.10186	0.86912	up	8.22e-14	6.69e-13	5.7647	5.7704	5.7619	5.7588	5.7412	5.7686	4.9705	5.0425	5.0422	5.0155	4.9783	4.9936	79.9	-		map01100;map00940;map01110	3.75525	537-33-7	Metabolic pathways; Phenylpropanoid biosynthesis; Biosynthesis of secondary metabolites	M-H, 2M+FA-H	Phenols	neg_974	Global and overview maps;Biosynthesis of other secondary metabolites;Global and overview maps	Metabolism;Metabolism;Metabolism	-	HMDB0013070	Methoxyphenols	neg	C11H14O4	209.081	-	Benzenoids	C02325
Eremopetasinorol	metab_7898	C13H20O2	1.21962	1.21961	0.869196	up	1.85e-13	1.34e-12	7.0673	7.0601	7.0637	7.0703	7.0604	7.0603	6.2172	6.1669	6.1149	6.1226	6.1085	6.1091	67	-		-	4.41557	182127-77-1	-	M+H	Organooxygen compounds	pos_7918	-	-	-	HMDB0029668	Alcohols and polyols	pos	C13H20O2	209.153	-	Organic oxygen compounds	-
Aesculin	metab_3180	C15H16O9	1.11313	1.11302	0.869492	up	9.62e-11	2.79e-10	5.9431	5.909	5.9427	5.9097	5.9131	5.9195	5.1702	5.0489	5.1614	5.2297	5.0923	5.196	81.8	-		-	3.2503	531-75-9	-	M+H	Coumarins and derivatives	pos_3189	-	-	-	HMDB0030820	Coumarin glycosides	pos	C15H16O9	341.086	-	Phenylpropanoids and polyketides	C09264
ACETOSYRINGONE	metab_24076	C10H12O4	1.03779	1.03772	0.869903	up	2.78e-12	1.18e-11	5.1696	5.1524	5.1356	5.1499	5.1407	5.1522	4.501	4.4611	4.4254	4.5358	4.5034	4.4552	91.9	-		-	2.69965	-	-	M-H	-	neg_13721	-	-	-	-	-	neg	C10H12O4	195.066	-	-	C10664
1,2,3,4-tetrahydro-2,5,8-trimethyl naphthalene	metab_4116	C13H18	1.18521	1.18518	0.871477	up	2.15e-17	6.8e-16	6.7807	6.7719	6.7805	6.7779	6.7787	6.7744	5.9281	5.9155	5.9056	5.9128	5.8824	5.8935	55.8	-		-	5.5475	-	-	M+H	-	pos_4125	-	-	-	-	-	pos	C13H18	175.148	-	-	-
7,8-Dihydro-3b,6a-dihydroxy-alpha-ionol 9-glucoside	metab_20906	C19H34O8	1.23869	1.23864	0.873219	up	1.57e-16	3.4e-15	7.5034	7.5056	7.5223	7.5069	7.5029	7.5115	6.5839	6.572	6.5503	6.5224	6.5609	6.5539	-	51.1		-	5.67268	177261-75-5	-	M+Na-2H	Fatty Acyls	neg_10546	-	-	-	HMDB0041578	Fatty acyl glycosides	neg	C19H34O8	411.202	-	Lipids and lipid-like molecules	-
3-keto Fusidic acid	metab_8160	C31H46O7	1.13084	1.13079	0.874309	up	9.86e-12	3.71e-11	6.3215	6.3054	6.323	6.3453	6.3672	6.3373	5.5613	5.6078	5.4709	5.486	5.5684	5.5291	-	61.8		-	4.0162	-	-	M+NH4	Steroids and steroid derivatives	pos_8181	-	-	-	HMDB0060745	Oxosteroids	pos	C31H46O7	548.363	-	Lipids and lipid-like molecules	-
Methionyl-Glutamate	metab_1783	C10H18N2O5S	1.10524	1.10516	0.876648	up	2.51e-16	5.02e-15	6.153	6.1385	6.1532	6.1488	6.131	6.143	5.3986	5.3802	5.3576	5.3884	5.3955	5.4019	-	51.8		-	4.80012	-	-	M+H, M+CH3OH+H	Carboxylic acids and derivatives	pos_1789	-	-	-	HMDB0028972	Amino acids, peptides, and analogues	pos	C10H18N2O5S	311.127	-	Organic acids and derivatives	-
3,4,5-trihydroxy-6-{[(6Z)-7-hydroxy-6-(phenylmethylidene)heptyl]oxy}oxane-2-carboxylic acid	metab_10489	C20H28O8	1.03083	1.03093	0.876707	up	4.53e-09	9.93e-09	5.4009	5.4585	5.4352	5.4346	5.3715	5.4097	4.8757	4.7982	4.7689	4.6769	4.7314	4.6492	-	53.7		-	5.9337	-	-	M+Cl, M+FA-H, M-H	-	neg_108	-	-	-	HMDB0126541	-	neg	C20H28O8	441.176	-	-	-
4-Vinylguaiacol	metab_554	C9H10O2	1.17931	1.17925	0.877153	up	3.38e-19	2.32e-17	7.0303	7.02	7.0293	7.0292	7.0268	7.0123	6.1686	6.168	6.1628	6.1651	6.164	6.1461	83.9	-		-	2.32453	-	-	M+H, M+NH4	Phenols	pos_557	-	-	-	HMDB0013744	Methoxyphenols	pos	C9H10O2	151.075	-	Benzenoids	C17883
Glucosyl (2E,6E,10x)-10,11-dihydroxy-2,6-farnesadienoate	metab_11351	C21H36O9	1.09317	1.09311	0.877274	up	1.6e-13	1.19e-12	6.0562	6.0411	6.0268	6.0496	6.0693	6.0307	5.3591	5.2781	5.2842	5.2829	5.2987	5.318	-	64.7		-	3.74152	204927-92-4	-	M-H, M+Cl	Prenol lipids	neg_971	-	-	-	HMDB0037823	Terpene glycosides	neg	C21H36O9	467.203	-	Lipids and lipid-like molecules	-
2-Deoxycastasterone	metab_17451	C28H48O4	1.06251	1.06246	0.877408	up	1.09e-15	1.68e-14	5.7217	5.7243	5.7296	5.6962	5.6971	5.693	5.0322	5.0093	5.0067	5.0019	5.0047	5.0057	-	58.1		map01100;map00905;map01110	7.05213	87734-68-7	Metabolic pathways; Brassinosteroid biosynthesis; Biosynthesis of secondary metabolites	M+FA-H	Steroids and steroid derivatives	neg_7084	Global and overview maps;Metabolism of terpenoids and polyketides;Global and overview maps	Metabolism;Metabolism;Metabolism	-	HMDB0034423	Bile acids, alcohols and derivatives	neg	C28H48O4	493.353	-	Lipids and lipid-like molecules	C15793
6-({3-[3,4-dihydroxy-5-(3-methylbut-2-en-1-yl)phenyl]-2-hydroxypropanoyl}oxy)-3,4,5-trihydroxyoxane-2-carboxylic acid	metab_4133	C20H26O11	1.07108	1.07094	0.878032	up	1.56e-11	5.64e-11	5.8333	5.8529	5.8693	5.8715	5.8433	5.8561	5.1038	5.0636	5.1557	5.142	5.2104	5.1653	-	63.8		-	5.5824	-	-	M+CH3OH+H	-	pos_4142	-	-	-	HMDB0133285	-	pos	C20H26O11	475.18	-	-	-
T2 Triol	metab_15362	C20H30O7	1.15537	1.15531	0.878592	up	4.7e-16	8.34e-15	6.8263	6.8246	6.8211	6.8149	6.8208	6.8134	6.029	5.967	5.9927	5.9777	5.9955	5.9916	-	57.4		-	4.41637	34114-98-2	-	M+FA-H	Prenol lipids	neg_4991	-	-	-	HMDB0035396	Sesquiterpenoids	neg	C20H30O7	427.196	-	Lipids and lipid-like molecules	-
Cynaratriol	metab_7554	C15H22O5	1.05991	1.0598	0.879574	up	1.12e-10	3.22e-10	5.8356	5.8169	5.8338	5.8127	5.8083	5.8186	5.061	5.172	5.0539	5.1352	5.089	5.2086	-	67.6		-	4.98877	70894-20-1	-	M+K	Prenol lipids	pos_7574	-	-	-	HMDB0034983	Terpene lactones	pos	C15H22O5	321.108	-	Lipids and lipid-like molecules	-
L-Agaridoxin	metab_9274	C11H14N2O5	1.05185	1.05162	0.88009	up	5.87e-10	1.48e-09	5.7784	5.7636	5.7841	5.7641	5.7722	5.7618	5.0541	5.0144	5.0088	5.0565	5.1888	5.1489	-	58.7		-	2.56307	-	-	M+H-H2O	Carboxylic acids and derivatives	pos_9298	-	-	-	HMDB0029445	Amino acids, peptides, and analogues	pos	C11H14N2O5	237.087	-	Organic acids and derivatives	-
Glycylprolylhydroxyproline	metab_13728	C12H19N3O5	1.14157	1.14151	0.880279	up	5.49e-16	9.45e-15	6.7569	6.755	6.7463	6.7435	6.7379	6.7539	5.9491	5.9041	5.9502	5.9605	5.9319	5.948	-	70.6		-	2.47103	2239-67-0	-	M-H	Carboxylic acids and derivatives	neg_3354	-	-	-	HMDB0002171	Amino acids, peptides, and analogues	neg	C12H19N3O5	284.125	-	Organic acids and derivatives	-
Trans-p-Menth-2-ene-1,4-diol	metab_6836	C10H18O2	1.03594	1.03581	0.88029	up	5.57e-09	1.2e-08	5.6138	5.6357	5.6835	5.6288	5.6228	5.6946	4.9825	4.9918	4.8314	5.0387	5.0638	4.9202	-	75.4		-	6.1346	21473-37-0	-	2M+ACN+Na	Prenol lipids	pos_6856	-	-	-	HMDB0037021	Monoterpenoids	pos	C10H18O2	404.278	-	Lipids and lipid-like molecules	-
P-Mentha-1,3,5,8-tetraene	metab_7212	C10H12	1.17905	1.17901	0.880692	up	2.67e-18	1.22e-16	7.2284	7.2236	7.2254	7.2271	7.2233	7.2198	6.3855	6.3683	6.3619	6.3571	6.3479	6.3555	77.1	-		-	5.58935	1195-32-0	-	M+H	Benzene and substituted derivatives	pos_7232	-	-	-	HMDB0029641	Phenylpropenes	pos	C10H12	133.101	-	Benzenoids	-
3-Methyl-3-butenyl apiosyl-(1->6)-glucoside	metab_22964	C16H28O10	1.11405	1.11397	0.881228	up	8.17e-16	1.33e-14	6.4795	6.4689	6.494	6.4814	6.486	6.4855	5.737	5.6904	5.694	5.7215	5.7304	5.7033	-	84.7		-	3.63168	198832-72-3	-	M+FA-H	Fatty Acyls	neg_12609	-	-	-	HMDB0031954	Fatty acyl glycosides	neg	C16H28O10	425.166	-	Lipids and lipid-like molecules	-
Linalool oxide D 3-[apiosyl-(1->6)-glucoside]	metab_11086	C21H36O11	1.07687	1.07677	0.881406	up	1.08e-11	4.02e-11	6.0938	6.0994	6.0691	6.0816	6.0881	6.0963	5.4242	5.3091	5.3164	5.3459	5.4208	5.3809	-	77.4		-	2.7477	-	-	M-H, M+Cl	Organooxygen compounds	neg_706	-	-	-	HMDB0031367	Carbohydrates and carbohydrate conjugates	neg	C21H36O11	499.192	-	Organic oxygen compounds	-
(1x,2x)-Guaiacylglycerol 3-glucoside	metab_11073	C16H24O10	1.05878	1.0587	0.881974	up	1.63e-14	1.66e-13	5.8903	5.8883	5.884	5.9014	5.9086	5.9092	5.1876	5.1968	5.1711	5.1938	5.225	5.2335	-	65.2		-	2.7065	7094-73-7	-	M-H, M+Cl	Fatty Acyls	neg_693	-	-	-	HMDB0040600	Fatty acyl glycosides	neg	C16H24O10	411.114	-	Lipids and lipid-like molecules	-
Beta-D-Glucosamine	metab_15010	C6H13NO5	1.09609	1.09608	0.882566	up	3.51e-15	4.55e-14	6.3396	6.3492	6.332	6.3475	6.3497	6.3481	5.6403	5.6083	5.5929	5.5827	5.5915	5.578	-	66.8		-	3.96265	14257-69-3	-	2M+FA-H	Organooxygen compounds	neg_4639	-	-	-	HMDB0030091	Carbohydrates and carbohydrate conjugates	neg	C6H13NO5	403.16	-	Organic oxygen compounds	C08349
(2S)-2-amino-3-(1H-indol-3-yl)propanoic acidL-Tryptophan	metab_686	C11H12N2O2	1.08468	1.08459	0.888022	up	5.76e-12	2.28e-11	6.5587	6.5592	6.5026	6.505	6.5583	6.5402	5.8026	5.7805	5.7426	5.8133	5.8316	5.8615	85.8	-		-	3.16295	-	-	2M+H, M+Na	-	pos_689	-	-	-	-	-	pos	C11H12N2O2	409.186	-	-	-
3,4,5-trihydroxy-6-{[3-(4-hydroxy-3-methoxyphenyl)propanoyl]oxy}oxane-2-carboxylic acid	metab_11245	C16H20O10	1.14525	1.14518	0.888248	up	2.32e-16	4.71e-15	7.29	7.2802	7.2813	7.281	7.2841	7.2855	6.487	6.4803	6.4343	6.4633	6.4828	6.4737	-	54.8		-	2.68592	-	-	M-H, 2M-H	-	neg_865	-	-	-	HMDB0127982	-	neg	C16H20O10	371.098	-	-	-
Esculetin	metab_23408	C9H6O4	1.03181	1.03185	0.890132	up	1.59e-09	3.73e-09	6.0917	6.0704	6.0763	6.08	6.0825	6.0793	5.5723	5.3973	5.3858	5.3729	5.3712	5.3744	90.7	-		-	3.22445	305-01-1	-	M-H	Coumarins and derivatives	neg_13053	-	-	-	HMDB0030819	Hydroxycoumarins	neg	C9H6O4	177.018	-	Phenylpropanoids and polyketides	C09263
Acuminoside	metab_22638	C21H36O10	1.08465	1.08462	0.890868	up	4.75e-17	1.29e-15	6.6758	6.6692	6.6862	6.6826	6.6895	6.6792	5.9656	5.9661	5.9498	5.9483	5.9314	5.944	-	72.3		-	3.93518	120163-17-9	-	M+K-2H	Prenol lipids	neg_12282	-	-	-	HMDB0029347	Terpene glycosides	neg	C21H36O10	485.177	-	Lipids and lipid-like molecules	-
11-deoxy-PGF1beta	metab_4483	C20H36O4	1.08483	1.08481	0.891688	up	2.83e-14	2.65e-13	6.7536	6.7438	6.7522	6.7504	6.7401	6.7516	6.0269	6.037	6.0187	6.0363	5.9621	6.0277	75	-		-	6.28822	-	-	M+H-H2O	-	pos_4492	-	-	-	-	-	pos	C20H36O4	323.257	-	-	-
Dexpanthenol	metab_9052	C9H19NO4	1.00751	1.00747	0.895747	up	4.91e-15	6.06e-14	6.0383	6.0635	6.0289	6.0558	6.0346	6.0377	5.4049	5.4312	5.4022	5.4051	5.4004	5.4362	63.2	-		map00770	2.81907	81-13-0	Pantothenate and CoA biosynthesis	M+H	Organooxygen compounds	pos_9076	Metabolism of cofactors and vitamins	Metabolism	-	HMDB0004231	Alcohols and polyols	pos	C9H19NO4	206.138	-	Organic oxygen compounds	C05944
Caryoptosidic acid	metab_23773	C16H24O11	1.02811	1.02809	0.895999	up	4e-17	1.11e-15	6.2973	6.2943	6.2959	6.2958	6.3006	6.3057	5.6264	5.658	5.6519	5.6482	5.6288	5.6436	-	84.7		-	2.92072	220271-92-1	-	M-H2O-H	Prenol lipids	neg_13418	-	-	-	HMDB0034249	Terpene glycosides	neg	C16H24O11	373.113	-	Lipids and lipid-like molecules	-
23-trans-p-Coumaroyloxytormentic acid	metab_16802	C39H54O8	1.02361	1.02363	0.896112	up	7.68e-12	2.97e-11	6.2687	6.2841	6.3004	6.2628	6.2688	6.2727	5.6749	5.6446	5.6588	5.5672	5.5825	5.6166	-	67.7		-	6.29118	144604-14-8	-	M-H	Prenol lipids	neg_6432	-	-	-	HMDB0040682	Triterpenoids	neg	C39H54O8	649.38	-	Lipids and lipid-like molecules	-
Gibberellin A39	metab_16559	C20H26O8	1.03995	1.03983	0.896515	up	3.75e-11	1.17e-10	6.5141	6.4883	6.5093	6.5327	6.5022	6.5294	5.8493	5.8568	5.7593	5.7932	5.8952	5.8783	-	61.6		-	6.04413	57672-81-8	-	2M+FA-H	Prenol lipids	neg_6188	-	-	-	HMDB0035045	Diterpenoids	neg	C20H26O8	833.325	-	Lipids and lipid-like molecules	-
Neryl glucoside	metab_15766	C16H28O6	1.00768	1.00765	0.897744	up	2.66e-17	8.06e-16	6.1589	6.1555	6.1674	6.1552	6.1559	6.1739	5.5217	5.5341	5.5425	5.5365	5.5177	5.5365	-	72.5		-	4.98305	22850-13-1	-	M+FA-H	Prenol lipids	neg_5395	-	-	-	HMDB0029346	Terpene glycosides	neg	C16H28O6	361.186	-	Lipids and lipid-like molecules	-
(4R,5S,7R,11x)-11,12-Dihydroxy-1(10)-spirovetiven-2-one 12-glucoside	metab_21840	C21H34O8	1.07484	1.0748	0.89831	up	2.47e-18	1.14e-16	7.0456	7.0393	7.0374	7.0401	7.0384	7.0477	6.344	6.3171	6.3155	6.3268	6.3221	6.3254	-	60.2		-	4.7068	62574-29-2	-	M+FA-H	Prenol lipids	neg_11484	-	-	-	HMDB0030895	Terpene glycosides	neg	C21H34O8	459.223	-	Lipids and lipid-like molecules	-
(3,4,5,6-tetrahydroxyoxan-2-yl)methyl 3-(4-hydroxy-3-methoxyphenyl)prop-2-enoate	metab_13946	C16H20O9	1.00202	1.00197	0.905492	up	7.89e-16	1.29e-14	6.6071	6.5851	6.5786	6.5933	6.5916	6.5973	5.9818	5.9512	5.9565	5.9835	5.9796	5.9637	-	83.5		-	2.72708	-	-	M+FA-H	-	neg_3572	-	-	-	HMDB0125101	-	neg	C16H20O9	401.108	-	-	-
L-Nicotine	metab_2579	C10H14N2	1.02156	1.02155	0.930861	up	1.79e-16	3.78e-15	9.3368	9.3655	9.353	9.3566	9.3664	9.3718	8.7253	8.714	8.7149	8.7019	8.7029	8.7076	97.2	-		map00960;map01110	1.20607	-	Tropane, piperidine and pyridine alkaloid biosynthesis; Biosynthesis of secondary metabolites	M+H	Pyridines and derivatives	pos_2585	Biosynthesis of other secondary metabolites;Global and overview maps	Metabolism;Metabolism	-	HMDB0001934	Pyrrolidinylpyridines	pos	C10H14N2	163.123	-	Organoheterocyclic compounds	C00745
Arabinofuranobiose	metab_25119	C10H18O9	1.02596	1.02587	1.10627	down	1.48e-13	1.12e-12	6.1816	6.134	6.1418	6.1129	6.142	6.1552	6.8106	6.8318	6.7869	6.7981	6.7797	6.7822	-	59.1		-	0.724883	52287-00-0	-	2M+FA-H	Organooxygen compounds	neg_14766	-	-	-	HMDB0029918	Carbohydrates and carbohydrate conjugates	neg	C10H18O9	609.188	-	Organic oxygen compounds	-
LysoPE(18:2(9Z,12Z)/0:0)	metab_19557	C23H44NO7P	1.0831	1.08308	1.10714	down	7.54e-16	1.25e-14	6.8073	6.7816	6.7957	6.8086	6.79	6.7887	7.5503	7.5185	7.5092	7.5241	7.5038	7.5319	-	59.1		-	6.7022	85046-18-0	-	M-H	Glycerophospholipids	neg_9193	-	-	-	HMDB0011507	Glycerophosphoethanolamines	neg	C23H44NO7P	476.277	-	Lipids and lipid-like molecules	-
Punicic acid	metab_4983	C18H30O2	1.03074	1.03071	1.11068	down	2.73e-15	3.65e-14	5.9456	5.9626	5.9612	5.9781	5.9323	5.9433	6.6204	6.607	6.6159	6.6209	6.6228	6.5908	-	51.7		-	7.56788	544-72-9	-	M+CH3OH+H	Fatty Acyls	pos_4995	-	-	-	LMFA01030146;HMDB0030963	Lineolic acids and derivatives	pos	C18H30O2	311.257	-	Lipids and lipid-like molecules	C08364
1-(8Z,11Z,14Z-eicosatrienoyl)-glycero-3-phosphate	metab_19058	C23H41O7P	1.03313	1.03308	1.11181	down	1.19e-15	1.8e-14	5.9068	5.9264	5.9192	5.9223	5.9345	5.9176	6.6076	6.5968	6.5674	6.5839	6.5778	6.5655	-	51.2		-	7.18338	-	-	M+FA-H	Glycerophospholipids	neg_8692	-	-	-	LMGP10050028;HMDB0062313;HMDB0114759	Glycerophosphates	neg	C23H41O7P	505.256	-	Lipids and lipid-like molecules	-
D-Glucaro-1,4-lactone	metab_515	C6H8O7	1.02463	1.02461	1.1131	down	1.07e-13	8.43e-13	5.7901	5.7783	5.7875	5.7415	5.7554	5.7368	6.416	6.4199	6.4157	6.4267	6.385	6.4377	-	50.3		-	1.26852	5027-63-4	-	M+H-H2O, M+NH4	Lactones	pos_518	-	-	-	HMDB0041862	Gamma butyrolactones	pos	C6H8O7	210.061	-	Organoheterocyclic compounds	C21095
1-(11Z,14Z-eicosadienoyl)-glycero-3-phosphate	metab_18937	C23H43O7P	1.01714	1.01709	1.11323	down	1.46e-13	1.1e-12	5.6599	5.6522	5.6915	5.6514	5.6794	5.6855	6.3527	6.313	6.298	6.3269	6.2948	6.289	-	69.9		-	7.42023	-	-	M+FA-H	Glycerophospholipids	neg_8571	-	-	-	HMDB0114758;LMGP10050027;HMDB0062303	Glycerophosphates	neg	C23H43O7P	507.272	-	Lipids and lipid-like molecules	-
1-Oleoylglycerophosphoserine	metab_19535	C24H46NO9P	1.05912	1.05907	1.11934	down	2.7e-15	3.62e-14	5.8503	5.8143	5.8192	5.8327	5.8273	5.8465	6.5316	6.5301	6.5126	6.5473	6.5046	6.5395	-	58.4		-	6.70905	-	-	M+Na-2H	Glycerophospholipids	neg_9171	-	-	-	HMDB0061694	Glycerophosphoserines	neg	C24H46NO9P	544.265	-	Lipids and lipid-like molecules	-
Myo-Inositol	metab_13123	C6H12O6	1.14011	1.14006	1.12413	down	8.06e-18	3.06e-16	6.5124	6.495	6.4944	6.4878	6.4824	6.4872	7.3173	7.2975	7.2949	7.2957	7.291	7.2986	71.8	-		map01100;map01110;map00562;map02010;map00053;map00052;map04070	0.731567	87-89-8	Metabolic pathways; Biosynthesis of secondary metabolites; Inositol phosphate metabolism; ABC transporters; Ascorbate and aldarate metabolism; Galactose metabolism; Phosphatidylinositol signaling system	M-H	Organooxygen compounds	neg_2748	Global and overview maps;Global and overview maps;Carbohydrate metabolism;Membrane transport;Carbohydrate metabolism;Carbohydrate metabolism;Signal transduction	Metabolism;Metabolism;Metabolism;Environmental Information Processing;Metabolism;Metabolism;Environmental Information Processing	Carbohydrates	HMDB0000211	Alcohols and polyols	neg	C6H12O6	179.055	Monosaccharides	Organic oxygen compounds	C00137
Gluconic acid	metab_25226	C6H12O7	1.15933	1.15929	1.12523	down	3.7e-18	1.62e-16	6.65	6.6511	6.6622	6.6476	6.6468	6.654	7.5074	7.4714	7.4835	7.4818	7.4794	7.4883	52.6	-		map01100;map00030;map01110;map01200	0.670967	526-95-4	Metabolic pathways; Pentose phosphate pathway; Biosynthesis of secondary metabolites; Carbon metabolism	M-H	Organooxygen compounds	neg_14874	Global and overview maps;Carbohydrate metabolism;Global and overview maps;Global and overview maps	Metabolism;Metabolism;Metabolism;Metabolism	Carbohydrates	HMDB0000625	Carbohydrates and carbohydrate conjugates	neg	C6H12O7	195.05	Monosaccharides	Organic oxygen compounds	C00257
3-Methyldioxyindole	metab_23818	C9H9NO2	1.00125	1.00123	1.12851	down	1.22e-13	9.44e-13	4.8783	4.8444	4.8359	4.8489	4.8401	4.8412	5.461	5.4372	5.4748	5.5107	5.4673	5.4729	-	63.8		map00380	2.88637	3040-34-4	Tryptophan metabolism	M+FA-H	Indoles and derivatives	neg_13463	Amino acid metabolism	Metabolism	-	HMDB0004186	Indolines	neg	C9H9NO2	208.061	-	Organoheterocyclic compounds	C05834
Adipic acid	metab_23358	C6H10O4	1.00978	1.00971	1.12979	down	1.37e-13	1.04e-12	4.8946	4.8925	4.8859	4.8622	4.8704	4.9074	5.5513	5.4857	5.5392	5.518	5.501	5.5166	77.8	-		map01100	3.27322	124-04-9	Metabolic pathways	M-H	Fatty Acyls	neg_13003	Global and overview maps	Metabolism	Organic acids	HMDB0000448;LMFA01170048	Fatty acids and conjugates	neg	C6H10O4	145.05	Carboxylic acids	Lipids and lipid-like molecules	C06104
6-methoxy-7-[3,4,5-trihydroxy-6-(hydroxymethyl)oxan-2-yl]oxychromen-2-one	metab_723	C16H18O9	1.1508	1.15078	1.1317	down	1.23e-16	2.76e-15	6.251	6.2163	6.2592	6.2207	6.2258	6.2306	7.0508	7.0541	7.0457	7.0651	7.0628	7.053	87.7	-		-	3.4043	-	-	M+H, M+Na	-	pos_726	-	-	-	-	-	pos	C16H18O9	355.102	-	-	-
21-hydroxyallopregnanolone	metab_4772	C21H34O3	1.14608	1.14603	1.13287	down	5.12e-18	2.13e-16	6.1447	6.138	6.1292	6.1344	6.1372	6.1233	6.9367	6.9592	6.9528	6.9368	6.9632	6.9445	50.4	-		-	6.84505	-	-	M+H	-	pos_4784	-	-	-	LMST02030132	-	pos	C21H34O3	335.257	-	-	C13713
DL-2-hydroxy stearic acid	metab_19241	C18H36O3	1.03918	1.03909	1.13394	down	7.56e-11	2.23e-10	5.0608	5.0056	5.0088	5.0328	5.0095	5.0756	5.8058	5.7077	5.6844	5.6833	5.6826	5.6705	74.3	-		-	6.96248	-	-	M-H	-	neg_8877	-	-	-	LMFA02000120	-	neg	C18H36O3	299.258	-	-	-
N2-Acetyl-L-aminoadipate	metab_460	C8H13NO5	1.10574	1.10571	1.13411	down	5.3e-15	6.45e-14	5.6486	5.6732	5.6732	5.6585	5.6128	5.6432	6.4142	6.4143	6.408	6.3979	6.3989	6.428	54.5	-		-	0.723583	-	-	M+H-H2O, M+H	-	pos_463	-	-	-	-	-	pos	C8H13NO5	204.086	-	-	C12986
Nebularine	metab_10824	C10H12N4O4	1.13494	1.1349	1.13682	down	3.92e-16	7.16e-15	5.8567	5.8332	5.832	5.8466	5.8442	5.8298	6.6482	6.634	6.6362	6.6549	6.6083	6.6544	-	72.7		-	0.718067	550-33-4	-	M+K-2H, M+FA-H	Purine nucleosides	neg_443	-	-	-	HMDB0029956	_	neg	C10H12N4O4	297.082	-	Nucleosides, nucleotides, and analogues	C01736
L-Ribulose	metab_25173	C5H10O5	1.07468	1.07461	1.13707	down	2.06e-13	1.48e-12	5.25	5.2098	5.208	5.26	5.2114	5.2473	5.9555	5.9423	5.9545	5.9876	5.9114	5.9387	-	54.4		map01100;map00040	0.704617	130271-85-1	Metabolic pathways; Pentose and glucuronate interconversions	M+Cl	Organooxygen compounds	neg_14821	Global and overview maps;Carbohydrate metabolism	Metabolism;Metabolism	Carbohydrates	HMDB0003371	Carbohydrates and carbohydrate conjugates	neg	C5H10O5	185.021	Monosaccharides	Organic oxygen compounds	C00508
5-Methylcytidine	metab_16271	C10H15N3O5	1.08705	1.08698	1.1375	down	9.96e-14	7.9e-13	5.3051	5.3365	5.3041	5.3691	5.3196	5.3486	6.1021	6.0693	6.0562	6.0433	6.0586	6.0556	-	72.3		-	5.67268	2140-61-6	-	2M+FA-H	Pyrimidine nucleosides	neg_5900	-	-	-	HMDB0000982	_	neg	C10H15N3O5	559.202	-	Nucleosides, nucleotides, and analogues	-
Erbstatin Analog	metab_16326	C10H10O4	1.05764	1.05761	1.13861	down	2.6e-16	5.17e-15	5.0182	5.0116	5.0053	5.0092	5.0009	4.9958	5.7266	5.6936	5.6858	5.6945	5.6926	5.7105	65.7	-		-	5.76193	-	-	M-H	-	neg_5955	-	-	-	-	-	neg	C10H10O4	193.05	-	-	-
PA(18:3(6Z,9Z,12Z)/0:0)	metab_1439	C21H37O7P	1.22549	1.22545	1.14026	down	4.83e-18	2.03e-16	6.6465	6.6325	6.6637	6.6389	6.6514	6.6399	7.5634	7.5906	7.5762	7.567	7.5871	7.5755	63.7	-		-	6.852	-	-	M+H, M+Na	Glycerophospholipids	pos_1444	-	-	-	HMDB0062316;LMGP10050023	Glycerophosphates	pos	C21H37O7P	455.216	-	Lipids and lipid-like molecules	-
4-Acetamido-2-aminobutanoic acid	metab_9731	C6H12N2O3	1.04878	1.04877	1.14313	down	2.92e-13	2e-12	4.744	4.7943	4.7951	4.7992	4.8131	4.7306	5.4573	5.4664	5.4687	5.4547	5.4617	5.4671	-	65.4		map01100;map00260	1.00523	1190-46-1	Metabolic pathways; Glycine, serine and threonine metabolism	M+H-2H2O	Carboxylic acids and derivatives	pos_9756	Global and overview maps;Amino acid metabolism	Metabolism;Metabolism	-	HMDB0031411	Amino acids, peptides, and analogues	pos	C6H12N2O3	125.071	-	Organic acids and derivatives	C06442
3,4,5-trihydroxy-6-(2-hydroxyethoxy)oxane-2-carboxylic acid	metab_13076	C8H14O8	1.19199	1.19193	1.14323	down	4.1e-18	1.77e-16	6.1535	6.1436	6.1455	6.1603	6.1532	6.1516	7.0541	7.0255	7.035	7.0378	7.0211	7.0197	-	73.7		-	0.69795	-	-	M-H	-	neg_2700	-	-	-	HMDB0131294	-	neg	C8H14O8	237.061	-	-	-
(E)-hex-2-enedioic acid	metab_88	C6H8O4	1.18444	1.18444	1.14373	down	9.51e-15	1.06e-13	6.0711	6.0637	6.0664	6.031	6.0522	6.0324	6.8846	6.9073	6.9177	6.9383	6.938	6.9546	50.8	-		-	0.68955	-	-	M+H-2H2O, M+H-H2O, M+H	Fatty Acyls	pos_90	-	-	-	HMDB0013311;LMFA01170070	Fatty acids and conjugates	pos	C6H8O4	127.039	-	Lipids and lipid-like molecules	-
Isoscopoletin	metab_23232	C10H8O4	1.16389	1.16384	1.14408	down	1.77e-16	3.75e-15	5.838	5.8318	5.8266	5.8284	5.8291	5.8234	6.6992	6.6783	6.6476	6.6788	6.6604	6.6536	94.9	-		-	3.39773	-	-	M-H	-	neg_12877	-	-	-	;MJDBOTE0001271	-	neg	C10H8O4	191.034	-	-	C18079
Polyoxyethylene (600) monoricinoleate	metab_5775	C21H40O3	1.06663	1.0666	1.1449	down	6.01e-12	2.37e-11	4.9025	4.8472	4.9015	4.8951	4.8282	4.9416	5.5688	5.5859	5.6035	5.5775	5.5914	5.6366	-	50.6		-	7.14232	9004-97-1	-	M+Na	Fatty Acyls	pos_5789	-	-	-	HMDB0032476	Fatty alcohols	pos	C21H40O3	363.289	-	Lipids and lipid-like molecules	-
6-(3,4-dihydroxy-6-methyl-5-oxooxan-2-yl)-5,7-dihydroxy-2-(3-hydroxyphenyl)-4H-chromen-4-one	metab_20219	C21H18O9	1.05036	1.05036	1.14675	down	4.95e-07	8.28e-07	4.9161	4.9632	4.8133	4.9431	4.5537	4.8412	5.5413	5.5176	5.5592	5.5215	5.5764	5.5748	-	68.1		-	6.2569	-	-	M+FA-H	-	neg_9859	-	-	-	HMDB0127309	-	neg	C21H18O9	459.093	-	-	-
11alpha-Hemiglutaryloxy-1,25-dihydroxyvitamin D3	metab_4701	C33H52O6	1.16505	1.16506	1.15117	down	4.62e-12	1.87e-11	5.6338	5.5285	5.6254	5.5974	5.6031	5.5086	6.4299	6.4355	6.4591	6.4011	6.4218	6.4165	55.4	-		-	6.64975	-	-	M+H	-	pos_4711	-	-	-	LMST03020617	-	pos	C33H52O6	545.383	-	-	-
2,3-Dimethyl-3-hydroxyglutaric acid	metab_9840	C7H12O5	1.15592	1.15591	1.15323	down	7.7e-15	8.85e-14	5.4454	5.3809	5.4243	5.4203	5.4068	5.3822	6.2468	6.2228	6.2544	6.225	6.2348	6.2509	-	64.6		-	0.751117	87764-48-5	-	M+ACN+H	Fatty Acyls	pos_9865	-	-	-	HMDB0002025	Fatty acids and conjugates	pos	C7H12O5	218.102	-	Lipids and lipid-like molecules	-
17-Methylandrosta-4,6-diene-3beta,17beta-diol 3-acetate	metab_6606	C22H32O3	1.14756	1.14742	1.15617	down	4.83e-10	1.24e-09	5.3205	5.2378	5.1126	5.3179	5.3361	5.2927	6.0793	6.0808	6.1106	6.114	6.0671	6.1079	56.4	-		-	6.3232	-	-	M+H	-	pos_6626	-	-	-	-	-	pos	C22H32O3	345.242	-	-	C14954
H-HoArg-OH	metab_9957	C7H16N4O2	1.08825	1.08811	1.15857	down	3.22e-11	1.02e-10	4.6381	4.7325	4.6371	4.5957	4.6099	4.7117	5.3856	5.3949	5.388	5.4291	5.3686	5.3861	53.5	-		-	0.6552	-	-	M+H	-	pos_9983	-	-	-	;MJDBOTE0000599	-	pos	C7H16N4O2	189.134	-	-	-
(R)-b-amino-isobutyric acid	metab_445	C4H9NO2	1.26011	1.26006	1.15967	down	5.22e-22	1.51e-19	6.1741	6.1627	6.1735	6.1674	6.1756	6.1632	7.1579	7.1551	7.1552	7.15	7.1501	7.1541	77.4	-		map00240;map01100;map00280	0.6757	-	Pyrimidine metabolism; Metabolic pathways; Valine, leucine and isoleucine degradation	M+H-H2O, M+H	-	pos_448	Nucleotide metabolism;Global and overview maps;Amino acid metabolism	Metabolism;Metabolism;Metabolism	-	LMFA01100049	-	pos	C4H9NO2	104.071	-	-	C01205
Daucic acid	metab_13327	C7H8O7	1.29282	1.29277	1.16403	down	3.1e-17	9.12e-16	6.316	6.3381	6.3235	6.3368	6.304	6.3154	7.3853	7.3519	7.365	7.3492	7.3398	7.3608	-	64.7		-	1.2527	34098-52-7	-	M-H	Hydroxy acids and derivatives	neg_2952	-	-	-	HMDB0031665	Beta hydroxy acids and derivatives	neg	C7H8O7	203.019	-	Organic acids and derivatives	-
6-(4-ethenyl-3-hydroxyphenoxy)-3,4,5-trihydroxyoxane-2-carboxylic acid	metab_14145	C14H16O8	1.18225	1.18215	1.16424	down	6.81e-14	5.68e-13	5.2801	5.2615	5.2957	5.258	5.2791	5.3374	6.1351	6.1581	6.1778	6.1741	6.1162	6.1567	-	51.1		-	2.94132	-	-	M-H	-	neg_3771	-	-	-	HMDB0126429	-	neg	C14H16O8	311.08	-	-	-
Maduramicin	metab_18897	C47H80O17	1.20533	1.20512	1.16479	down	2.62e-10	7.05e-10	5.4473	5.5288	5.4638	5.5237	5.5438	5.5142	6.3634	6.4828	6.4851	6.4768	6.2963	6.3629	-	51.8		-	7.512	79356-08-4	-	M+Cl	Organooxygen compounds	neg_8531	-	-	-	HMDB0029453	Carbohydrates and carbohydrate conjugates	neg	C47H80O17	951.512	-	Organic oxygen compounds	-
LysoPA(0:0/18:2(9Z,12Z))	metab_19235	C21H39O7P	1.34581	1.34577	1.16662	down	5e-16	8.76e-15	6.7986	6.7433	6.7581	6.7277	6.7226	6.7272	7.8665	7.8679	7.8666	7.8783	7.8767	7.8619	-	52		-	6.96248	-	-	M-H	Glycerophospholipids	neg_8871	-	-	-	HMDB0007852	Glycerophosphates	neg	C21H39O7P	433.235	-	Lipids and lipid-like molecules	-
LysoPA(18:3(9Z,12Z,15Z)/0:0)	metab_1434	C21H37O7P	1.27007	1.27	1.16801	down	1.28e-17	4.42e-16	5.9645	5.9616	5.959	5.9381	5.9431	5.9439	6.9391	6.978	6.9572	6.9406	6.9488	6.9476	-	50.1		-	6.86572	-	-	M+H-H2O, M+2Na-H	Glycerophospholipids	pos_1439	-	-	-	HMDB0114744	Glycerophosphates	pos	C21H37O7P	477.198	-	Lipids and lipid-like molecules	-
Fructosamine	metab_25254	C6H13NO5	1.14007	1.14003	1.17167	down	3.42e-14	3.12e-13	4.6532	4.6929	4.7196	4.7229	4.6842	4.7328	5.5226	5.4947	5.5042	5.5127	5.5192	5.4929	-	64.2		-	0.657433	4429-04-03	-	M+Cl	Organooxygen compounds	neg_14902	-	-	-	HMDB0002030	Carbohydrates and carbohydrate conjugates	neg	C6H13NO5	214.048	-	Organic oxygen compounds	-
3-alpha-Androstanediol glucuronide	metab_19095	C25H40O8	1.16404	1.16399	1.1721	down	1.16e-11	4.29e-11	4.9922	4.8862	4.904	4.882	4.9175	4.8435	5.7985	5.7619	5.7563	5.7165	5.753	5.7006	-	65.6		-	7.14158	-	-	M+Cl	Morphinans	neg_8729	-	-	-	HMDB0010339;HMDB0010321;LMST05010039	_	neg	C25H40O8	503.239	-	Alkaloids and derivatives	-
3-(4-hydroxyphenyl)acrylic acid	metab_10371	C9H8O3	1.12618	1.12613	1.17466	down	1.37e-14	1.44e-13	4.5309	4.4882	4.5267	4.4991	4.4981	4.4943	5.2933	5.3287	5.2881	5.2948	5.2579	5.2968	67.5	-		map01100;map01110;map00130;map00998;map00950;map00940;map00350	2.8684	-	Metabolic pathways; Biosynthesis of secondary metabolites; Ubiquinone and other terpenoid-quinone biosynthesis; Biosynthesis of various secondary metabolites - part 2; Isoquinoline alkaloid biosynthesis; Phenylpropanoid biosynthesis; Tyrosine metabolism	M+H-H2O	-	pos_9030	Global and overview maps;Global and overview maps;Metabolism of cofactors and vitamins;Biosynthesis of other secondary metabolites;Biosynthesis of other secondary metabolites;Biosynthesis of other secondary metabolites;Amino acid metabolism	Metabolism;Metabolism;Metabolism;Metabolism;Metabolism;Metabolism;Metabolism	-	HMDB0128076;HMDB0002035;HMDB0030677	-	pos	C9H8O3	147.044	-	-	C00811
M-Coumaric acid	metab_14741	C9H8O3	1.20199	1.20193	1.17497	down	1.39e-16	3.07e-15	5.1364	5.1034	5.1124	5.0976	5.1439	5.1308	6.0087	6.0122	6.0111	6.0311	6.0146	6.0226	78.4	-		map01100;map00360	3.62492	14755-02-3	Metabolic pathways; Phenylalanine metabolism	M-H	-	neg_4368	Global and overview maps;Amino acid metabolism	Metabolism;Metabolism	-	HMDB0125104;HMDB0001713	-	neg	C9H8O3	163.039	-	-	C12621
PG(16:0/0:0)[U]	metab_18820	C22H45O9P	1.359	1.35894	1.17702	down	1.17e-17	4.08e-16	6.4658	6.4938	6.49	6.4651	6.4722	6.46	7.6453	7.6144	7.6167	7.6289	7.6085	7.604	75.2	-		-	7.73142	-	-	M-H	-	neg_8454	-	-	-	-	-	neg	C22H45O9P	483.272	-	-	-
3-Methyladipic acid	metab_22372	C7H12O4	1.1097	1.1096	1.17943	down	6.45e-10	1.62e-09	4.3145	4.2644	4.3329	4.2533	4.1889	4.4305	5.0853	5.06	5.0671	5.063	5.0524	5.0808	70.8	-		-	4.18213	3058-01-03	-	M-H	Fatty Acyls	neg_12016	-	-	-	HMDB0000555	Fatty acids and conjugates	neg	C7H12O4	159.065	-	Lipids and lipid-like molecules	-
Deoxynivalenol 3-glucoside	metab_11574	C21H30O11	1.26593	1.26589	1.17977	down	3.82e-15	4.89e-14	5.5516	5.5281	5.5039	5.557	5.5294	5.5424	6.5687	6.5215	6.4901	6.533	6.5395	6.5253	-	78.3		-	4.65805	131180-21-7	-	M-H, M+FA-H	Prenol lipids	neg_1194	-	-	-	HMDB0039852	Sesquiterpenoids	neg	C21H30O11	457.171	-	Lipids and lipid-like molecules	-
3-O-Methylniveusin A	metab_4567	C21H28O8	1.24968	1.24967	1.18386	down	2.18e-09	5.01e-09	5.411	5.3445	5.2758	5.2923	5.5026	5.1551	6.3057	6.3329	6.2953	6.3101	6.3073	6.3109	-	50.4		-	6.41312	-	-	M+CH3OH+H	Prenol lipids	pos_4576	-	-	-	HMDB0039084	Terpene lactones	pos	C21H28O8	441.211	-	Lipids and lipid-like molecules	-
5-Hydroxyindoleacetic acid	metab_8993	C10H9NO3	1.18203	1.18197	1.18455	down	2.73e-14	2.57e-13	4.6992	4.7156	4.6502	4.7176	4.6815	4.7241	5.577	5.5547	5.5413	5.5813	5.549	5.588	92.1	-		map01100;map00380	2.88942	54-16-0	Metabolic pathways; Tryptophan metabolism	M+H	Indoles and derivatives	pos_9016	Global and overview maps;Amino acid metabolism	Metabolism;Metabolism	-	HMDB0000763	Indolyl carboxylic acids and derivatives	pos	C10H9NO3	192.065	-	Organoheterocyclic compounds	C05635
Rubraflavone B	metab_3382	C30H34O5	1.22835	1.22825	1.18497	down	2.92e-12	1.23e-11	5.075	5.0329	5.0603	5.083	5.004	5.1687	6.0385	5.9981	6.008	6.0193	5.9879	6.0018	-	63.8		-	3.69265	54835-68-6	-	M+ACN+H	Flavonoids	pos_3391	-	-	-	HMDB0030629;LMPK12110053	Flavones	pos	C30H34O5	516.27	-	Phenylpropanoids and polyketides	-
DG(15:0/20:4(8Z,11Z,14Z,17Z)/0:0)	metab_4902	C38H66O5	1.23781	1.23774	1.18503	down	5.7e-12	2.26e-11	5.1628	5.1389	5.2166	5.0515	5.1743	5.1933	6.1473	6.1077	6.0958	6.1103	6.1292	6.0668	-	70.5		-	7.14232	-	-	M+Na	Glycerolipids	pos_4914	-	-	-	HMDB0007084	Diradylglycerols	pos	C38H66O5	625.48	-	Lipids and lipid-like molecules	-
1-(sn-Glycero-3-phospho)-1D-myo-inositol	metab_13025	C9H19O11P	1.32191	1.32188	1.18621	down	2.59e-19	1.85e-17	5.8065	5.8248	5.8298	5.8207	5.8107	5.8032	6.9113	6.8901	6.8908	6.8993	6.901	6.9034	-	57.6		-	0.650733	-	-	M-H	Glycerophospholipids	neg_2647	-	-	-	HMDB0011649	Glycerophosphoinositols	neg	C9H19O11P	333.059	-	Lipids and lipid-like molecules	C01225
1,3-Dicaffeoylquinic acid	metab_15767	C25H24O12	1.03653	1.03735	1.18681	down	0.001007	0.001241	4.6087	4.5358	4.4924	4.6307	4.1744	3.5762	5.4412	5.1408	5.0692	5.0902	5.0739	5.0626	69.5	-		-	4.98305	19870-46-3	-	M-H	Organooxygen compounds	neg_5396	-	-	-	HMDB0029279	Alcohols and polyols	neg	C25H24O12	515.119	-	Organic oxygen compounds	C10445
Erythroskyrin	metab_6974	C26H33NO6	1.09206	1.09165	1.18871	down	6.02e-05	8.15e-05	4.6147	4.3386	3.8375	4.502	4.1502	4.5957	5.1297	5.1554	5.182	5.206	5.1609	5.1184	-	63.7		-	5.9807	4987-27-3	-	M+NH4	Furofurans	pos_6994	-	-	-	HMDB0030464	_	pos	C26H33NO6	473.264	-	Organoheterocyclic compounds	-
Threonolactone	metab_13122	C4H6O4	1.20195	1.20186	1.19135	down	5.36e-13	3.38e-12	4.6486	4.7162	4.6604	4.7562	4.6686	4.7083	5.5963	5.6133	5.5994	5.5786	5.5479	5.6082	-	68.2		-	0.731567	21730-93-8	-	M+FA-H	Lactones	neg_2747	-	-	-	HMDB0000940	Gamma butyrolactones	neg	C4H6O4	163.024	-	Organoheterocyclic compounds	-
Pregnanetriol	metab_4819	C21H36O3	1.36851	1.36846	1.19526	down	3.04e-16	5.86e-15	5.9734	5.9813	5.954	5.9235	5.9308	5.9119	7.1029	7.1143	7.1024	7.0973	7.1136	7.1137	-	74.5		-	6.96262	27178-64-9	-	M+H	Steroids and steroid derivatives	pos_4831	-	-	-	HMDB0006070	Pregnane steroids	pos	C21H36O3	337.273	-	Lipids and lipid-like molecules	-
Norfluoxetine glucuronide	metab_8432	C22H24F3NO7	1.28979	1.28978	1.19654	down	3.51e-14	3.18e-13	5.289	5.1923	5.2797	5.2579	5.2898	5.2272	6.3102	6.2896	6.2708	6.2769	6.289	6.2954	-	61.9		-	3.6298	96735-72-7	-	M+ACN+H	Organooxygen compounds	pos_8453	-	-	-	HMDB0061170	Carbohydrates and carbohydrate conjugates	pos	C22H24F3NO7	513.186	-	Organic oxygen compounds	-
N-di-Demethyl roxithromycin	metab_1459	C40H74N2O14	1.35194	1.35186	1.19678	down	2.21e-12	9.53e-12	5.7351	5.7234	5.7123	5.8309	5.8803	5.7872	6.8873	6.9355	6.9269	6.901	6.9203	6.9168	-	71.1		-	6.79627	-	-	M+NH4, M+Na	Organooxygen compounds	pos_1464	-	-	-	HMDB0060612	Carbohydrates and carbohydrate conjugates	pos	C40H74N2O14	829.506	-	Organic oxygen compounds	-
3-methoxy-4-[3,4,5-trihydroxy-6-(sulfooxymethyl)oxan-2-yl]oxybenzoic acid	metab_13592	C14H18O12S	1.20877	1.20878	1.20322	down	1.38e-11	5.04e-11	4.4083	4.5067	4.5773	4.4875	4.4108	4.4759	5.3737	5.4201	5.3629	5.3917	5.3767	5.4006	57.9	-		-	2.1092	-	-	M-H	-	neg_3218	-	-	-	-	-	neg	C14H18O12S	409.044	-	-	-
8-(2-{[(2E)-3-(4-hydroxyphenyl)prop-2-enoyl]oxy}propan-2-yl)-2-oxo-2H,8H,9H-furo[2,3-h]chromen-9-yl 3,3-dimethyloxirane-2-carboxylate	metab_19384	C28H26O9	1.31634	1.31627	1.21217	down	6.28e-21	9.83e-19	5.0622	5.0585	5.0635	5.0639	5.0616	5.0601	6.129	6.1436	6.1501	6.1321	6.1292	6.1306	-	63.2		-	6.84625	-	-	M+Na-2H	-	neg_9020	-	-	-	HMDB0128942	-	neg	C28H26O9	527.134	-	-	-
6-[1-carboxy-2-(4-methoxy-1-benzofuran-5-yl)-2-oxoethyl]-3,4,5-trihydroxyoxane-2-carboxylic acid	metab_19361	C18H18O11	1.22669	1.2265	1.213	down	1.59e-08	3.21e-08	4.6393	4.3902	4.2976	4.5566	4.3699	4.5078	5.4577	5.3994	5.5032	5.3297	5.3985	5.3729	-	55.5		-	6.85993	-	-	M+Na-2H	-	neg_8997	-	-	-	HMDB0129405	-	neg	C18H18O11	431.057	-	-	-
Caffeoylputrescine	metab_9020	C13H18N2O3	1.27585	1.27573	1.21403	down	6.82e-14	5.69e-13	4.6789	4.7007	4.6861	4.7387	4.7722	4.7371	5.7416	5.7661	5.7395	5.7032	5.7068	5.7194	77.8	-		-	2.8544	-	-	M+H	Phenols	pos_9044	-	-	-	HMDB0029876	Benzenediols	pos	C13H18N2O3	251.139	-	Benzenoids	C03002
Avocadene	metab_6452	C17H34O3	1.14772	1.14719	1.21654	down	7.52e-06	1.11e-05	3.9427	4.0716	3.9835	3.9387	3.9348	4.2935	4.9825	5.0933	4.9194	4.9423	4.971	4.4853	-	62.4		-	6.46177	83797-45-9	-	M+ACN+H	Fatty Acyls	pos_6472	-	-	-	LMFA05000639;HMDB0031042	Fatty alcohols	pos	C17H34O3	328.284	-	Lipids and lipid-like molecules	-
Lyciumoside VII	metab_11950	C44H74O21	1.37956	1.37945	1.21798	down	1.14e-12	6.53e-12	5.4971	5.496	5.3799	5.4076	5.3313	5.4481	6.6329	6.6027	6.5983	6.6165	6.6107	6.5962	-	75.5		-	6.2089	212773-44-9	-	M-H, M+FA-H	Prenol lipids	neg_1571	-	-	-	HMDB0033501	Terpene glycosides	neg	C44H74O21	937.464	-	Lipids and lipid-like molecules	-
3-Buten-1-amine	metab_2097	C4H9N	1.32142	1.32138	1.21817	down	9.71e-17	2.32e-15	4.9278	4.9553	4.9853	4.9657	4.9686	4.9804	6.056	6.0439	6.028	6.0564	6.0369	6.0592	58.2	-		-	0.558567	-	-	M+H, M+NH4	-	pos_2103	-	-	-	-	-	pos	C4H9N	72.0813	-	-	C12244
LPA(18:2(9Z,12Z)/0:0)	metab_300	C21H39O7P	1.48131	1.48125	1.21867	down	1.44e-15	2.13e-14	6.2909	6.2445	6.2265	6.1909	6.2004	6.1889	7.5842	7.5928	7.5835	7.5772	7.5852	7.5863	63.5	-		-	6.96942	-	-	M+H, M+Na, M+H-H2O	Glycerophospholipids	pos_302	-	-	-	HMDB0007856;LMGP10050017	Glycerophosphates	pos	C21H39O7P	457.232	-	Lipids and lipid-like molecules	-
2-(3-hydroxyphenyl)-6-[3,4,5-trihydroxy-6-(hydroxymethyl)oxan-2-yl]-3,4-dihydro-2H-1-benzopyran-3,5,7-triol	metab_22471	C21H24O10	1.30481	1.30472	1.21885	down	4.86e-12	1.95e-11	4.9331	4.7392	4.8304	4.7952	4.8516	4.8836	5.8829	5.8915	5.9236	5.9047	5.9084	5.8767	-	60.4		-	4.07248	-	-	M+FA-H	-	neg_12115	-	-	-	HMDB0126679	-	neg	C21H24O10	481.135	-	-	-
N-(4-aminobutyl)-3-(4-hydroxy-3-methoxy-phenyl)acrylamide	metab_658	C14H20N2O3	1.43375	1.4337	1.22141	down	4.11e-22	1.28e-19	5.7562	5.7557	5.7612	5.7502	5.7524	5.7456	7.0174	7.0338	7.0262	7.0287	7.0265	7.0345	78.6	-		-	3.01683	-	-	M+H, M+2Na-H	-	pos_661	-	-	-	-	-	pos	C14H20N2O3	265.154	-	-	-
Alpha-L-Rhamnopyranosyl-(1->3)-alpha-D-galactopyranosyl-(1->3)-L-fucose	metab_22876	C18H32O14	1.26774	1.26765	1.22173	down	2.36e-09	5.39e-09	4.5495	4.5929	4.5134	4.6297	4.3216	4.6662	5.5667	5.5431	5.5406	5.5623	5.5236	5.5898	-	50.4		-	3.72778	71144-75-7	-	M-H	Organooxygen compounds	neg_12521	-	-	-	HMDB0039741	Carbohydrates and carbohydrate conjugates	neg	C18H32O14	471.171	-	Organic oxygen compounds	-
Prostaglandin G2 2-glyceryl Ester	metab_19090	C23H38O8	1.37817	1.3781	1.22385	down	1.96e-13	1.41e-12	5.365	5.2642	5.2469	5.2121	5.2878	5.2237	6.4618	6.456	6.4433	6.4351	6.4464	6.4346	-	74.9		-	7.15528	-	-	M+Cl	Fatty Acyls	neg_8724	-	-	-	HMDB0062591	Eicosanoids	neg	C23H38O8	477.223	-	Lipids and lipid-like molecules	-
5-Methylthioribose	metab_14627	C6H12O4S	1.39732	1.39724	1.22426	down	8.31e-18	3.14e-16	5.4125	5.3879	5.4043	5.3941	5.4001	5.4021	6.6315	6.6257	6.6124	6.6201	6.5919	6.5829	-	50.6		map01100;map00270	3.48772	624740-12-1	Metabolic pathways; Cysteine and methionine metabolism	M-H	Organooxygen compounds	neg_4254	Global and overview maps;Amino acid metabolism	Metabolism;Metabolism	-	HMDB0001087	Carbohydrates and carbohydrate conjugates	neg	C6H12O4S	179.038	-	Organic oxygen compounds	C03089
PA(16:0/18:3(6Z,9Z,12Z))	metab_17806	C37H67O8P	1.45921	1.45921	1.22862	down	1.38e-12	6.71e-12	5.8989	5.7929	5.7499	5.7941	5.7593	5.7245	7.0382	7.0652	7.1319	7.1282	7.148	7.1504	-	73.7		-	8.14812	-	-	M-H	Glycerophospholipids	neg_7440	-	-	-	LMGP10010907;HMDB0114836	Glycerophosphates	neg	C37H67O8P	669.45	-	Lipids and lipid-like molecules	-
7-hydroxy-6-(3-oxobut-1-en-1-yl)-2H-chromen-2-one	metab_8211	C13H10O4	1.42788	1.42786	1.22923	down	2.62e-19	1.87e-17	5.5177	5.4983	5.5215	5.529	5.5076	5.5075	6.7764	6.7735	6.7605	6.7845	6.778	6.7931	-	64		-	3.93892	-	-	M+NH4	-	pos_8232	-	-	-	HMDB0128952	-	pos	C13H10O4	248.091	-	-	-
Guanosine diphosphate	metab_8620	C10H15N5O11P2	1.33854	1.33843	1.23314	down	4.72e-13	3.02e-12	4.7674	4.8095	4.7461	4.8374	4.7269	4.7545	5.8999	5.9203	5.9123	5.8938	5.8861	5.8078	-	56.2		map01100;map04144;map00230;map03013	3.3973	146-91-8	Metabolic pathways; Endocytosis; Purine metabolism; RNA transport	M+H-2H2O	Purine nucleotides	pos_8641	Global and overview maps;Transport and catabolism;Nucleotide metabolism;Translation	Metabolism;Cellular Processes;Metabolism;Genetic Information Processing	Nucleic acids	HMDB0001201	Purine ribonucleotides	pos	C10H15N5O11P2	408.013	Nucleotides	Nucleosides, nucleotides, and analogues	C00035
1-Palmitoyl Lysophosphatidic Acid	metab_340	C19H39O7P	1.4754	1.47536	1.23447	down	6.49e-14	5.46e-13	5.8614	5.7854	5.7642	5.7362	5.6964	5.7278	7.1156	7.1105	7.1062	7.1124	7.1113	7.1241	76.8	-		-	7.14232	-	-	M+H-H2O, M+Na, M+H	-	pos_342	-	-	-	-	-	pos	C19H39O7P	433.232	-	-	-
L-Serine	metab_12923	C3H7NO3	1.29001	1.28993	1.23536	down	2.21e-15	3.05e-14	4.3628	4.4242	4.3538	4.4138	4.4048	4.3757	5.4408	5.4239	5.4275	5.418	5.4048	5.4139	62.2	-		map01100;map00630;map01110;map00920;map01502;map00460;map00270;map01200;map01230;map00600;map02010;map00260;map00261;map00970	0.623467	56-45-1	Metabolic pathways; Glyoxylate and dicarboxylate metabolism; Biosynthesis of secondary metabolites; Sulfur metabolism; Vancomycin resistance; Cyanoamino acid metabolism; Cysteine and methionine metabolism; Carbon metabolism; Biosynthesis of amino acids; Sphingolipid metabolism; ABC transporters; Glycine, serine and threonine metabolism; Monobactam biosynthesis; Aminoacyl-tRNA biosynthesis	M-H	Carboxylic acids and derivatives	neg_2544	Global and overview maps;Carbohydrate metabolism;Global and overview maps;Energy metabolism;Drug resistance: antimicrobial;Metabolism of other amino acids;Amino acid metabolism;Global and overview maps;Global and overview maps;Lipid metabolism;Membrane transport;Amino acid metabolism;Biosynthesis of other secondary metabolites;Translation	Metabolism;Metabolism;Metabolism;Metabolism;Human Diseases;Metabolism;Metabolism;Metabolism;Metabolism;Metabolism;Environmental Information Processing;Metabolism;Metabolism;Genetic Information Processing	Peptides	HMDB0000187	Amino acids, peptides, and analogues	neg	C3H7NO3	104.034	Amino acids	Organic acids and derivatives	C00065
Oxaceprol	metab_2044	C7H11NO4	1.55965	1.5596	1.23662	down	7.88e-21	1.17e-18	6.3708	6.3805	6.3852	6.3696	6.3575	6.3735	7.8821	7.8675	7.8836	7.8761	7.8811	7.8945	59.6	-		map01100;map02010;map00330	0.70325	-	Metabolic pathways; ABC transporters; Arginine and proline metabolism	M+H-2H2O, M+NH4	Carboxylic acids and derivatives	pos_2050	Global and overview maps;Membrane transport;Amino acid metabolism	Metabolism;Environmental Information Processing;Metabolism	Peptides	HMDB0000725;MJDBOTE0001679	Amino acids, peptides, and analogues	pos	C7H11NO4	138.055	Amino acids	Organic acids and derivatives	C01157
5'-O-beta-D-Glucosylpyridoxine	metab_2637	C14H21NO8	1.4227	1.42261	1.24275	down	2.26e-16	4.61e-15	5.1945	5.1667	5.142	5.1923	5.1391	5.2109	6.435	6.4384	6.4297	6.4255	6.4291	6.4192	86.1	-		-	1.69698	-	-	M+H	-	pos_2644	-	-	-	-	-	pos	C14H21NO8	332.133	-	-	C03996
Flavin adenine dinucleotide (FAD)	metab_23365	C27H33N9O15P2	1.37762	1.37751	1.2433	down	1.19e-11	4.39e-11	4.9278	4.8583	4.7911	4.8152	4.9636	4.7654	6.0808	6.0444	6.0624	6.0164	5.9897	6.0163	61.2	-		-	3.25945	-	-	M-H	-	neg_13010	-	-	-	-	-	neg	C27H33N9O15P2	784.149	-	-	-
Vinyl caffeate	metab_8983	C11H10O4	1.19211	1.19244	1.24359	down	1.21e-06	1.94e-06	3.9427	3.7155	4.0304	3.7463	3.8647	3.4102	4.7095	4.7174	4.6891	4.7213	4.7288	4.6757	66.4	-		-	2.89642	-	-	M+H	Cinnamic acids and derivatives	pos_9006	-	-	-	HMDB0029775	Hydroxycinnamic acids and derivatives	pos	C11H10O4	207.065	-	Phenylpropanoids and polyketides	-
Glutaric acid	metab_23928	C5H8O4	1.3929	1.39286	1.24546	down	2.91e-17	8.73e-16	4.9285	4.9037	4.9084	4.9017	4.8735	4.8884	6.1095	6.1026	6.0829	6.1232	6.091	6.1135	87.6	-		map01100;map00310;map00071	2.7964	110-94-1	Metabolic pathways; Lysine degradation; Fatty acid degradation	M-H	Carboxylic acids and derivatives	neg_13573	Global and overview maps;Amino acid metabolism;Lipid metabolism	Metabolism;Metabolism;Metabolism	Organic acids	HMDB0000661	Dicarboxylic acids and derivatives	neg	C5H8O4	131.034	Carboxylic acids	Organic acids and derivatives	C00489
Hippuric acid	metab_9724	C9H9NO3	1.43064	1.43059	1.25615	down	1.38e-15	2.06e-14	5.0008	4.9651	4.926	4.9596	4.9888	4.9089	6.2418	6.2099	6.2309	6.2322	6.2287	6.2237	77.8	-		map01100;map00360	1.02592	495-69-2	Metabolic pathways; Phenylalanine metabolism	M+CH3OH+H	Benzene and substituted derivatives	pos_9749	Global and overview maps;Amino acid metabolism	Metabolism;Metabolism	-	HMDB0000714	Benzoic acids and derivatives	pos	C9H9NO3	212.091	-	Benzenoids	C01586
R-(-)-Mandelic acid	metab_2565	C8H8O3	1.18486	1.1849	1.2619	down	1.15e-09	2.77e-09	3.364	3.3593	3.3617	3.3599	3.3561	3.3567	4.2696	4.1383	4.2676	4.1509	4.199	4.4117	64.3	-		-	1.14145	-	-	M+H-H2O	-	pos_2571	-	-	-	-	-	pos	C8H8O3	135.044	-	-	-
3-Hydroxycinnamic acid	metab_21633	C9H8O3	1.34943	1.34943	1.26333	down	4.44e-13	2.87e-12	4.2467	4.2888	4.3369	4.3791	4.2237	4.2942	5.4403	5.4247	5.4176	5.4416	5.4044	5.4291	80.4	-		map01100;map00360	4.90063	-	Metabolic pathways; Phenylalanine metabolism	M-H	-	neg_11277	Global and overview maps;Amino acid metabolism	Metabolism;Metabolism	-	HMDB0125104;HMDB0001713;MJDBOTE0001787	-	neg	C9H8O3	163.039	-	-	C12621
3-Keto-b-D-galactose	metab_10810	C6H10O6	1.52977	1.52971	1.26363	down	2.47e-18	1.14e-16	5.5343	5.473	5.505	5.5023	5.5115	5.4959	6.9696	6.9459	6.9602	6.9597	6.9439	6.9483	-	64.6		-	0.69795	-	-	M+FA-H, 2M-H	Organooxygen compounds	neg_429	-	-	-	HMDB0001385	Carbohydrates and carbohydrate conjugates	neg	C6H10O6	223.045	-	Organic oxygen compounds	C05394
LysoPA(0:0/18:1(9Z))	metab_307	C21H41O7P	1.48254	1.48254	1.26782	down	1.68e-14	1.7e-13	5.1253	5.0121	5.1399	5.0988	5.118	5.0634	6.4682	6.4672	6.4284	6.4634	6.44	6.4751	-	65.6		-	7.13548	-	-	M+H-H2O, M+Na, M+H	Glycerophospholipids	pos_309	-	-	-	HMDB0007851	Glycerophosphates	pos	C21H41O7P	459.248	-	Lipids and lipid-like molecules	-
4-Methylene-L-glutamine	metab_2061	C6H10N2O3	1.41058	1.41051	1.27285	down	1.19e-13	9.22e-13	4.5219	4.4679	4.4895	4.5703	4.6059	4.5257	5.7665	5.7434	5.804	5.7553	5.7818	5.7432	58.1	-		map00660	0.682583	-	C5-Branched dibasic acid metabolism	M+H, M+NH4	-	pos_2067	Carbohydrate metabolism	Metabolism	-	-	-	pos	C6H10N2O3	159.076	-	-	C01109
Allantoic acid	metab_13056	C4H8N4O4	1.38032	1.38022	1.27363	down	1.86e-13	1.35e-12	4.3095	4.3815	4.3635	4.3045	4.2389	4.3665	5.5302	5.5199	5.5109	5.5174	5.504	5.4812	-	56.6		map01100;map00230	0.6777	99-16-1	Metabolic pathways; Purine metabolism	M-H	Carboxylic acids and derivatives	neg_2679	Global and overview maps;Nucleotide metabolism	Metabolism;Metabolism	-	HMDB0001209	Amino acids, peptides, and analogues	neg	C4H8N4O4	175.046	-	Organic acids and derivatives	C00499
ORTHOTHYMOTINIC ACID	metab_21559	C11H14O3	1.08738	1.08755	1.27557	down	1.28e-06	2.05e-06	2.7591	2.7554	2.7604	2.9335	2.7585	2.757	3.5914	3.6348	3.4092	3.29	3.681	3.7218	76.4	-		-	4.97632	-	-	M-H	-	neg_11203	-	-	-	-	-	neg	C11H14O3	193.086	-	-	-
Choline Glycerophosphate	metab_9947	C8H20NO6P	1.59534	1.59535	1.27687	down	4.7e-15	5.84e-14	5.6659	5.7022	5.748	5.7564	5.7202	5.6234	7.2935	7.2805	7.2618	7.287	7.29	7.2787	77.9	-		map00565;map00564	0.6619	-	Ether lipid metabolism; Glycerophospholipid metabolism	M+H	Glycerophospholipids	pos_9973	Lipid metabolism;Lipid metabolism	Metabolism;Metabolism	-	HMDB0000086;MJDBOTE0000471	Glycerophosphocholines	pos	C8H20NO6P	258.109	-	Lipids and lipid-like molecules	C00670
Isoeugenitin	metab_8271	C12H12O4	1.42959	1.42952	1.2778	down	3.32e-14	3.05e-13	4.6242	4.6112	4.5506	4.5135	4.5988	4.5112	5.8382	5.8494	5.8225	5.8421	5.8381	5.8305	-	55		-	3.86852	519-18-6	-	M+CH3OH+H	Benzopyrans	pos_8292	-	-	-	HMDB0029473	1-benzopyrans	pos	C12H12O4	253.107	-	Organoheterocyclic compounds	-
3-Hydroxypicolinic acid	metab_2594	C6H5NO3	1.18439	1.18412	1.28465	down	3.01e-06	4.62e-06	3.1417	3.6633	3.1395	3.1377	3.1338	3.1344	4.0266	4.2706	4.2163	4.1619	3.993	4.189	69.2	-		-	1.32272	874-24-8	-	M+H	Pyridines and derivatives	pos_2600	-	-	-	HMDB0013188;MJDBOTE0000642	Pyridinecarboxylic acids and derivatives	pos	C6H5NO3	140.034	-	Organoheterocyclic compounds	C18620
Dehydro-D-arabinono-1,4-lactone	metab_105	C5H6O5	1.53942	1.5394	1.28705	down	1.67e-16	3.57e-15	5.1631	5.1136	5.1325	5.1486	5.0976	5.0717	6.5872	6.5859	6.589	6.5972	6.5831	6.6032	56.5	-		-	1.24868	-	-	M+H, M+Na, M+H-2H2O	-	pos_107	-	-	-	-	-	pos	C5H6O5	169.013	-	-	C06316
(2,6-dihydroxy-4-{7-methyl-11-oxo-4-[(3,4,5-trihydroxy-6-{[(3,4,5-trihydroxy-6-methyloxan-2-yl)oxy]methyl}oxan-2-yl)oxy]-2,8-dioxatricyclo[7.3.1.0,]trideca-1(12),3,5(13),6,9-pentaen-3-yl}phenoxy)dihydroxyoxo-lambda-sulfanylium	metab_25042	C30H32O19S	1.45388	1.45361	1.28799	down	2.5e-10	6.76e-10	4.555	4.5513	4.5564	4.5567	4.5544	4.7511	5.8522	6.0465	6.0087	5.7847	5.8403	5.9151	-	79.2		-	0.78475	-	-	M-H2O-H	_	neg_14689	-	-	-	HMDB0124741	_	neg	C30H32O19S	709.112	-	_	-
6-(5-{8-[1-(2,4-dihydroxyphenyl)-2-hydroxy-3-(3-hydroxyphenyl)propyl]-3,5,7-trihydroxy-3,4-dihydro-2H-1-benzopyran-2-yl}-2-hydroxyphenoxy)-3,4,5-trihydroxyoxane-2-carboxylic acid	metab_14767	C36H36O16	1.53141	1.53131	1.29166	down	1.7e-12	7.54e-12	4.9934	5.1027	4.8917	5.0741	4.9127	5.0203	6.4689	6.4311	6.4412	6.4826	6.4563	6.4626	-	58		-	3.66587	-	-	M+FA-H	-	neg_4394	-	-	-	HMDB0135114	-	neg	C36H36O16	769.204	-	-	-
16,17-Dihydro-16a,17-dihydroxygibberellin A4 17-glucoside	metab_20216	C25H36O12	1.6333	1.63326	1.29467	down	6.27e-18	2.53e-16	5.6241	5.615	5.6597	5.6029	5.5801	5.5955	7.276	7.2618	7.2656	7.2617	7.2665	7.2701	-	65.3		-	6.2569	-	-	M-H2O-H	Prenol lipids	neg_9856	-	-	-	HMDB0040647	Terpene glycosides	neg	C25H36O12	509.202	-	Lipids and lipid-like molecules	-
L-Prolinamide	metab_9087	C5H10N2O	1.35102	1.35094	1.29923	down	2.95e-16	5.73e-15	3.7867	3.7444	3.7725	3.8006	3.787	3.8068	4.936	4.9253	4.9292	4.895	4.9031	4.9013	71.8	-		-	2.78408	-	-	M+H	-	pos_9111	-	-	-	-	-	pos	C5H10N2O	115.087	-	-	C19781
1-(9Z-hexadecenoyl)-glycero-3-phosphate	metab_304	C19H37O7P	1.55957	1.55943	1.29986	down	2.39e-13	1.69e-12	5.0292	5.1067	4.8994	5.0684	5.058	5.0724	6.5382	6.5599	6.549	6.5342	6.5522	6.5639	-	58.1		-	7.0248	-	-	M+Na, M+2Na-H, M+H-H2O	Glycerophospholipids	pos_306	-	-	-	HMDB0062323;LMGP10050016	Glycerophosphates	pos	C19H37O7P	431.216	-	Lipids and lipid-like molecules	-
Octanoylglucuronide	metab_17377	C14H24O8	1.50796	1.50791	1.30212	down	6.53e-17	1.7e-15	4.64	4.6628	4.6956	4.6869	4.6481	4.6679	6.0897	6.0845	6.079	6.0697	6.1002	6.039	-	69.4		map01100;map00040	6.94878	99910-55-1	Metabolic pathways; Pentose and glucuronate interconversions	M-H	Organooxygen compounds	neg_7010	Global and overview maps;Carbohydrate metabolism	Metabolism;Metabolism	-	HMDB0010347	Carbohydrates and carbohydrate conjugates	neg	C14H24O8	319.137	-	Organic oxygen compounds	C03033
METHYLORSELLINIC ACID, ETHYL ESTER	metab_16036	C11H14O4	1.17108	1.17075	1.30596	down	8.21e-06	1.21e-05	3.1064	3.3425	2.7885	2.7888	2.7865	3.0159	4.0332	3.9122	3.8857	3.644	3.8122	3.9938	59.6	-		-	5.34185	-	-	M-H	-	neg_5665	-	-	-	-	-	neg	C11H14O4	209.081	-	-	-
Galactosylhydroxylysine	metab_9172	C12H24N2O8	1.34623	1.3461	1.30759	down	1.69e-06	2.66e-06	3.4472	3.6714	3.7461	4.2428	3.8015	4.0872	5.0315	5.0427	5.0247	5.0249	5.0014	4.944	-	61.8		-	2.7008	32448-36-5	-	M+H-H2O	Carboxylic acids and derivatives	pos_9196	-	-	-	HMDB0000600	Amino acids, peptides, and analogues	pos	C12H24N2O8	307.149	-	Organic acids and derivatives	C05547
3-Decenoic acid	metab_21191	C10H18O2	1.07769	1.07785	1.30834	down	0.0004167	0.0005277	2.7341	2.7304	2.7355	2.7359	2.7335	2.7321	4.2486	3.807	3.4202	3.5432	3.3013	3.14	-	52		-	5.35583	15469-77-9	-	M-H2O-H	Fatty Acyls	neg_10835	-	-	-	LMFA01030030;HMDB0031002	Fatty acids and conjugates	neg	C10H18O2	151.112	-	Lipids and lipid-like molecules	-
Glutamylasparagine	metab_13036	C9H15N3O6	1.48317	1.48308	1.3123	down	1.46e-13	1.1e-12	4.4218	4.4112	4.3186	4.367	4.3012	4.4254	5.7808	5.6878	5.7291	5.7674	5.7294	5.7467	-	54.1		-	0.657433	36314-37-1	-	M-H2O-H	Carboxylic acids and derivatives	neg_2659	-	-	-	HMDB0028814	Amino acids, peptides, and analogues	neg	C9H15N3O6	242.079	-	Organic acids and derivatives	-
P-Coumaroylputrescine	metab_8768	C13H18N2O2	1.52316	1.5231	1.3238	down	1.42e-22	6.25e-20	4.4456	4.4409	4.4433	4.4415	4.4377	4.4383	5.8763	5.8687	5.8855	5.8737	5.8828	5.8894	71.6	-		map01100;map00330	3.16295	-	Metabolic pathways; Arginine and proline metabolism	M+H	-	pos_8790	Global and overview maps;Amino acid metabolism	Metabolism;Metabolism	-	-	-	pos	C13H18N2O2	235.144	-	-	C18326
Guanine	metab_13255	C5H5N5O	1.46214	1.46212	1.32525	down	6.76e-15	7.93e-14	4.1377	4.0518	4.1357	4.0588	4.0435	4.0537	5.4111	5.4081	5.3972	5.4125	5.4203	5.3915	96.8	-		map01100;map00230	1.05275	73-40-5	Metabolic pathways; Purine metabolism	M-H	Imidazopyrimidines	neg_2880	Global and overview maps;Nucleotide metabolism	Metabolism;Metabolism	Nucleic acids	HMDB0000132;MJDBOTE0000457	Purines and purine derivatives	neg	C5H5N5O	150.041	Bases	Organoheterocyclic compounds	C00242
Tyrosyl-Gamma-glutamate	metab_3412	C14H19N3O5	1.35638	1.35629	1.33984	down	4.88e-07	8.16e-07	3.7678	3.6582	3.5933	3.377	3.253	3.2536	4.7054	4.7931	4.7328	4.6033	4.7366	4.4339	-	72.7		-	3.75562	-	-	M+H-2H2O	Carboxylic acids and derivatives	pos_3421	-	-	-	HMDB0029119	Amino acids, peptides, and analogues	pos	C14H19N3O5	274.118	-	Organic acids and derivatives	-
Graecunin G	metab_12097	C45H72O17	1.64715	1.64711	1.33991	down	6.91e-12	2.69e-11	5.0248	5.0993	4.9717	4.8919	5.037	4.7903	6.6118	6.6759	6.66	6.6819	6.6338	6.6819	-	53		-	6.62677	74350-31-5	-	M-H, M+FA-H	Steroids and steroid derivatives	neg_1718	-	-	-	HMDB0039514	Steroidal glycosides	neg	C45H72O17	929.475	-	Lipids and lipid-like molecules	-
Lucuminamide	metab_14270	C19H27NO11	1.59417	1.59411	1.3597	down	1.34e-13	1.02e-12	4.4333	4.4135	4.3203	4.4945	4.323	4.3391	5.971	5.9756	5.9847	5.955	5.9416	5.9647	-	59.2		-	3.06573	-	-	M-H2O-H	Organooxygen compounds	neg_3896	-	-	-	HMDB0031697	Carbohydrates and carbohydrate conjugates	neg	C19H27NO11	426.14	-	Organic oxygen compounds	-
Desglucocheirotoxin	metab_6009	C29H42O10	1.73173	1.73163	1.38694	down	2.69e-18	1.23e-16	4.8116	4.8069	4.8093	4.8076	4.8037	4.8043	6.6654	6.695	6.6941	6.6637	6.6158	6.665	-	74.6		-	6.83808	5822-57-1	-	M+K	Steroids and steroid derivatives	pos_6026	-	-	-	HMDB0034362	Steroid lactones	pos	C29H42O10	589.244	-	Lipids and lipid-like molecules	-
O-Cresol	metab_22142	C7H8O	1.24555	1.24493	1.40391	down	1.12e-05	1.62e-05	2.6095	2.3914	2.3707	2.3711	2.5364	3.0498	3.8822	3.6161	3.6684	3.4813	3.4383	3.436	96.4	-		map01100	4.40265	95-48-7	Metabolic pathways	M-H	Phenols	neg_11786	Global and overview maps	Metabolism	-	HMDB0002055	Cresols	neg	C7H8O	107.049	-	Benzenoids	C01542
Glycylproline	metab_9647	C7H12N2O3	1.43647	1.4363	1.41032	down	2.01e-07	3.51e-07	3.4198	3.5141	2.958	3.3435	3.009	3.0597	4.7197	4.5938	4.4986	4.48	4.4973	4.43	-	65		-	1.2748	704-15-4	-	M+H-2H2O	Carboxylic acids and derivatives	pos_9672	-	-	-	HMDB0000721	Amino acids, peptides, and analogues	pos	C7H12N2O3	137.071	-	Organic acids and derivatives	-
Butyryl-L-carnitine	metab_2907	C11H21NO4	1.46024	1.46042	1.41487	down	1.86e-06	2.92e-06	3.7472	3.5641	3.6431	3.0468	3.043	3.0436	4.7592	4.6122	4.7798	4.7063	4.8399	4.724	58.1	-		-	2.7283	-	-	M+H	Fatty Acyls	pos_2916	-	-	-	HMDB0002013	Fatty acid esters	pos	C11H21NO4	232.154	-	Lipids and lipid-like molecules	C02862
Glutathione, oxidized	metab_536	C20H32N6O12S2	1.90968	1.90967	1.43702	down	1.67e-15	2.4e-14	5.245	5.1486	5.2313	5.2262	5.0986	5.1061	7.4554	7.437	7.4286	7.4394	7.4259	7.4442	53.4	-		map01100;map00480	1.91267	-	Metabolic pathways; Glutathione metabolism	M+2H, M+H	Carboxylic acids and derivatives	pos_539	Global and overview maps;Metabolism of other amino acids	Metabolism;Metabolism	-	HMDB0003337;HMDB0011691	Amino acids, peptides, and analogues	pos	C20H32N6O12S2	307.083	-	Organic acids and derivatives	C00127
Glycerophosphocholine	metab_25266	C8H20NO6P	1.61556	1.6156	1.44493	down	3.28e-09	7.34e-09	3.383	3.5208	3.816	3.938	3.6734	3.7841	5.3682	5.2971	5.3237	5.3648	5.2488	5.3529	79.8	-		map00565;map00564	0.650733	28319-77-9	Ether lipid metabolism; Glycerophospholipid metabolism	M+Cl	Glycerophospholipids	neg_14914	Lipid metabolism;Lipid metabolism	Metabolism;Metabolism	-	HMDB0008456;HMDB0008294;HMDB0008393;HMDB0008817;HMDB0008820;HMDB0008228;HMDB0011225;HMDB0011222;HMDB0008160;HMDB0008258;HMDB0008621;HMDB0008589;HMDB0008721;HMDB0008225;HMDB0008227;HMDB0008096;HMDB0008027;HMDB0007995;HMDB0007994;HMDB0008523;HMDB0008061;HMDB0008095;HMDB0008358;HMDB0008622;HMDB0008327;HMDB0008718;HMDB0008261;HMDB0007931;HMDB0008260;HMDB0008753;HMDB0008030;HMDB0008555;HMDB0011226;HMD…	Glycerophosphocholines	neg	C8H20NO6P	292.072	-	Lipids and lipid-like molecules	C00670
PC(16:1(9Z)/20:4(8Z,11Z,14Z,17Z))	metab_1282	C44H78NO8P	1.36789	1.36809	1.45357	down	0.005699	0.006658	1.417	3.9967	4.1078	4.3354	3.2016	3.6148	4.7203	4.964	5.3613	5.0508	4.8716	5.0834	-	81.5		-	7.6699	-	-	M+H, M+Na	Glycerophospholipids	pos_1287	-	-	-	LMGP01012139;HMDB0008016	Glycerophosphocholines	pos	C44H78NO8P	780.553	-	Lipids and lipid-like molecules	-
Homodolicholide	metab_12221	C29H48O6	1.55992	1.55991	1.49388	down	8.46e-07	1.38e-06	2.9603	2.9567	3.7467	2.9621	2.9597	3.527	4.7391	4.8071	4.8008	4.6744	4.7575	4.7709	-	83.5		-	6.95563	86630-40-2	-	M-H2O-H, M-H	Benzopyrans	neg_1842	-	-	-	HMDB0033907	1-benzopyrans	neg	C29H48O6	473.327	-	Organoheterocyclic compounds	-
N,N-Dihydroxy-L-phenylalanine	metab_2425	C9H11NO4	1.78359	1.78328	1.50904	down	1.16e-07	2.08e-07	4.076	4.284	4.1188	3.2566	3.9413	4.2168	6.0232	5.9764	6.0234	5.9991	6.0229	6.0098	72.7	-		map00460;map01100;map01110	0.716717	-	Cyanoamino acid metabolism; Metabolic pathways; Biosynthesis of secondary metabolites	M+H	-	pos_2431	Metabolism of other amino acids;Global and overview maps;Global and overview maps	Metabolism;Metabolism;Metabolism	-	-	-	pos	C9H11NO4	198.076	-	-	C19715
3-Furoic acid	metab_9654	C5H4O3	1.74893	1.7491	1.51575	down	7.62e-10	1.89e-09	3.685	3.7484	3.9468	3.915	3.3979	3.5977	5.656	5.5935	5.6041	5.6214	5.5886	5.7211	85.9	-		-	1.24287	488-93-7	-	M+H	Furans	pos_9679	-	-	-	HMDB0000444	Furoic acid and derivatives	pos	C5H4O3	113.024	-	Organoheterocyclic compounds	-
(x)-2-Heptanol glucoside	metab_20892	C13H26O6	1.59646	1.5964	1.53594	down	6e-08	1.12e-07	2.7176	2.714	3.2175	3.1826	2.9367	3.344	4.7666	4.6426	4.6572	4.542	4.5903	4.6259	-	53.6		-	5.6864	-	-	M-H2O-H	Fatty Acyls	neg_10532	-	-	-	HMDB0035028	Fatty acyl glycosides	neg	C13H26O6	259.155	-	Lipids and lipid-like molecules	-
1-Pyrroline-5-carboxylic acid	metab_14607	C5H7NO2	1.47037	1.47027	1.58259	down	5.17e-08	9.69e-08	2.2964	2.8204	2.2552	2.2539	2.2515	2.2501	3.6788	3.7235	3.6734	3.7317	3.7638	3.7885	-	63.4		-	3.46707	2906-39-0	-	M-H2O-H	Carboxylic acids and derivatives	neg_4234	-	-	-	HMDB0001301	Amino acids, peptides, and analogues	neg	C5H7NO2	94.0288	-	Organic acids and derivatives	C04322
Ala-Ala-OH	metab_24094	C11H12N2O6	1.71774	1.71744	1.5882	down	3.81e-09	8.43e-09	3.4209	3.3614	2.7641	3.0083	3.1815	3.1752	5.025	5.0061	4.994	4.9816	5.0127	5.0166	56.2	-		-	2.69278	-	-	M-H	-	neg_13739	-	-	-	-	-	neg	C11H12N2O6	267.062	-	-	-
Niacinamide	metab_9663	C6H6N2O	1.87271	1.87265	1.61378	down	1.33e-22	6.03e-20	3.5468	3.5421	3.5445	3.5427	3.5389	3.5395	5.699	5.7125	5.7141	5.7176	5.7187	5.7368	61.6	-		map01100;map00760	1.16838	98-92-0	Metabolic pathways; Nicotinate and nicotinamide metabolism	M+H	Pyridines and derivatives	pos_9688	Global and overview maps;Metabolism of cofactors and vitamins	Metabolism;Metabolism	Vitamins and Cofactors	HMDB0001406	Pyridinecarboxylic acids and derivatives	pos	C6H6N2O	123.055	Vitamins	Organoheterocyclic compounds	C00153
Pyrophosphate	metab_13016	H4O7P2	1.94271	1.94264	1.68272	down	7.21e-20	6.97e-18	3.4261	3.4224	3.4275	3.4278	3.4255	3.4241	5.796	5.7473	5.7574	5.7348	5.7958	5.7605	77.8	-		map00190	0.650733	14000-31-8	Oxidative phosphorylation	M-H	Non-metal oxoanionic compounds	neg_2638	Energy metabolism	Metabolism	-	HMDB0000250	Non-metal pyrophosphates	neg	H4O7P2	176.935	-	Homogeneous non-metal compounds	C00013
(4-{3-[2,4-dihydroxy-5-(3-methylbut-2-en-1-yl)phenyl]-2-hydroxy-3-oxopropyl}-2-(3-methylbut-2-en-1-yl)phenyl)oxidanesulfonic acid	metab_8675	C25H30O8S	2.0247	2.02453	1.68863	down	4.36e-12	1.77e-11	3.7986	3.5948	3.5972	3.6428	3.5915	3.9943	6.211	6.2386	6.2195	6.2827	6.2894	6.2775	-	60.3		-	3.3133	-	-	M+ACN+H	-	pos_8696	-	-	-	HMDB0133202	-	pos	C25H30O8S	532.202	-	-	-
3b,17b-Dihydroxyetiocholane	metab_12360	C19H32O2	2.04086	2.04073	1.69682	down	8.53e-13	5.07e-12	3.6212	3.8948	3.6242	3.6229	3.9012	3.6191	6.3272	6.3072	6.2872	6.2869	6.2905	6.3146	-	59.2		-	6.69533	6038-31-9	-	M-H2O-H, M-H	Steroids and steroid derivatives	neg_1981	-	-	-	HMDB0000369	Androstane steroids	neg	C19H32O2	291.233	-	Lipids and lipid-like molecules	-
D-Glucarate	metab_25225	C6H10O8	2.13273	2.13274	1.76625	down	3.32e-12	1.39e-11	3.5417	3.8393	3.8751	3.8301	3.4517	3.6113	6.5377	6.5137	6.5292	6.5038	6.5172	6.5233	71.4	-		map01100;map00053	0.670967	-	Metabolic pathways; Ascorbate and aldarate metabolism	M-H	Organooxygen compounds	neg_14873	Global and overview maps;Carbohydrate metabolism	Metabolism;Metabolism	-	HMDB0000663	Carbohydrates and carbohydrate conjugates	neg	C6H10O8	209.03	-	Organic oxygen compounds	C00818
